# Supplementary material for: 3-(4-Bromo­benzyl­idene)-1,5-dioxaspiro­[5.5]undecane-2,4-dione
Source: Acta Crystallogr Sect E Struct Rep Online. 2011 Jan 15;67(Pt 2):o426. doi: 10.1107/S1600536811001516 (PMC3051531; doi:10.1107/S1600536811001516)
Supplement: Supplementary file 2 [file e-67-0o426-Isup2.hkl]

# 
# h,k,l, Fc-squared, Fo-squared, sigma(Fo-squared) and status flag 
# 
data_I
_shelx_title ' wf1007 in P2(1)             New: Pna21' 
_shelx_refln_list_code          4 
_shelx_F_calc_maximum      217.65 
_exptl_crystal_F_000       711.91 
_reflns_d_resolution_high  0.7702 
 
loop_ 
 _symmetry_equiv_pos_as_xyz 
 'x, y, z' 
 '-x, -y, z+1/2' 
 '-x+1/2, y+1/2, z+1/2' 
 'x+1/2, -y+1/2, z' 
 
_cell_length_a     6.6008 
_cell_length_b    16.7840 
_cell_length_c    13.4240 
_cell_angle_alpha  90.000 
_cell_angle_beta   90.000 
_cell_angle_gamma  90.000 
 
_shelx_F_squared_multiplier     1.000 
 
loop_ 
 _refln_index_h 
 _refln_index_k 
 _refln_index_l 
 _refln_F_squared_calc 
 _refln_F_squared_meas 
 _refln_F_squared_sigma 
 _refln_observed_status 
   0   3 -17        9.19        5.10     23.30 o 
   1   3 -17       24.99       -1.65     34.74 o 
   2   1 -16       19.84       22.47     17.23 o 
   2   2 -16       10.91        0.00     13.79 o 
   1   3 -16       10.95        2.48     15.99 o 
   2   3 -16        2.74       50.32     22.47 o 
   0   4 -16        6.90       10.75     20.13 o 
   1   4 -16       35.96       28.95     32.95 o 
   2   4 -16        5.40      -10.76     10.76 o 
   1   5 -16        3.36       -2.22      8.84 o 
   2   5 -16       22.35        9.88      5.15 o 
   0   6 -16       25.98       48.50     21.04 o 
   1   6 -16        0.37        1.64      8.41 o 
   2   6 -16       16.31       11.71     10.60 o 
   1   7 -16        2.46        4.45     10.94 o 
   0   8 -16       31.20       44.48     18.89 o 
   1   8 -16       20.53        7.71     10.54 o 
   3   1 -15        8.65        8.96      8.00 o 
   1   2 -15        1.26      -15.16     15.16 o 
   2   2 -15       17.18       17.37     15.17 o 
   3   2 -15       56.84       77.63     16.96 o 
   1   3 -15      124.36      114.18     35.44 o 
   2   3 -15        1.67        9.93     12.55 o 
   3   3 -15       27.70       23.58     17.10 o 
   1   4 -15        6.18       14.34      9.93 o 
   2   4 -15        7.53        4.93     10.16 o 
   3   4 -15       25.70       16.27     12.41 o 
   0   5 -15       83.43      120.10     44.81 o 
   1   5 -15       62.80       47.37     15.44 o 
   2   5 -15       22.12       35.89     12.37 o 
   3   5 -15        1.86       -2.90     10.06 o 
   1   6 -15        1.74       -3.64      8.19 o 
   2   6 -15       41.35        9.27     10.06 o 
   3   6 -15       12.67        9.50      9.52 o 
   0   7 -15       26.71       24.16     21.47 o 
   1   7 -15        9.74        9.99      8.33 o 
   2   7 -15       20.16       13.16     11.36 o 
   3   7 -15        4.36        4.35     10.00 o 
   1   8 -15        3.34        3.49      7.45 o 
   2   8 -15       25.95       14.29      9.63 o 
   3   8 -15       12.36        4.14     20.40 o 
   0   9 -15        2.72        0.53     13.22 o 
   1   9 -15       40.94       45.23     13.41 o 
   2   9 -15        2.35       13.42      9.90 o 
   1  10 -15        0.13       -8.72      8.72 o 
   0  11 -15        4.85       25.19     27.92 o 
   2   1 -14      104.93      115.28     25.51 o 
   3   1 -14       18.02       20.68      9.79 o 
   1   2 -14      114.88      121.63     35.44 o 
   2   2 -14       54.06       43.98     17.51 o 
   3   2 -14       37.15       39.85     14.06 o 
   1   3 -14       25.18       13.10     18.06 o 
   2   3 -14        9.23       -7.72     10.89 o 
   3   3 -14       62.32       60.12     24.13 o 
   0   4 -14       14.70       32.67     23.02 o 
   1   4 -14       57.81       71.39     17.24 o 
   2   4 -14       10.68       -1.53      7.95 o 
   3   4 -14       20.23       22.77      5.91 o 
   1   5 -14       24.45       16.54     11.90 o 
   2   5 -14       58.00       66.17     23.46 o 
   3   5 -14       57.82       50.75      9.26 o 
   4   5 -14       18.71       -3.95     24.60 o 
   0   6 -14      158.45      194.79     39.03 o 
   1   6 -14        9.09       11.79      9.10 o 
   2   6 -14       45.39       33.12     13.31 o 
   3   6 -14        9.14        0.46      4.79 o 
   4   6 -14        1.25      -18.32     23.55 o 
   1   7 -14        2.64       -1.01      6.43 o 
   2   7 -14        5.39        8.44      8.57 o 
   3   7 -14       13.19       14.25      6.92 o 
   4   7 -14       15.63       34.40     47.36 o 
   0   8 -14        9.30       -7.71     11.74 o 
   1   8 -14       25.28       24.76     11.05 o 
   2   8 -14       15.84       20.35     10.60 o 
   3   8 -14       12.63       11.28      6.90 o 
   1   9 -14       31.69       23.14      9.66 o 
   2   9 -14        4.38        3.95      8.05 o 
   3   9 -14       60.46       48.63     27.09 o 
   0  10 -14       16.38       26.78     16.53 o 
   1  10 -14       26.61       34.88     10.82 o 
   2  10 -14        5.01       18.48      9.16 o 
   3  10 -14        4.59        1.75      8.80 o 
   1  11 -14        0.95        6.96      8.60 o 
   2  11 -14        5.19        3.94      7.06 o 
   0  12 -14       31.91       41.90     20.06 o 
   1  12 -14        2.08       14.04     10.19 o 
   2   1 -13      173.77      175.71     30.76 o 
   3   1 -13        9.96       15.44      9.24 o 
   1   2 -13       63.74       74.59     23.16 o 
   2   2 -13       29.59       27.30     16.41 o 
   3   2 -13       64.00       79.97     15.17 o 
   0   3 -13      101.81      125.48     35.16 o 
   1   3 -13      157.14      165.19     25.08 o 
   2   3 -13       15.47        9.24     12.41 o 
   3   3 -13       32.68       47.43     17.92 o 
   1   4 -13       78.40       63.35     18.77 o 
   2   4 -13       93.85       98.17     19.87 o 
   3   4 -13      146.97      160.48     11.82 o 
   4   4 -13       11.84       -5.38     14.89 o 
   0   5 -13      312.25      348.11     43.88 o 
   1   5 -13      139.32      122.64     20.26 o 
   2   5 -13      180.25      224.77     21.35 o 
   3   5 -13        2.30        6.62     11.72 o 
   4   5 -13        1.05        2.90     29.23 o 
   5   5 -13        1.95       -2.34     30.33 o 
   1   6 -13        2.06       -0.88      8.50 o 
   2   6 -13       73.71       62.50     15.93 o 
   3   6 -13       30.61       16.72      6.00 o 
   4   6 -13       67.84       35.14     38.98 o 
   5   6 -13        2.62      -15.94     23.39 o 
   0   7 -13       84.46      104.30     23.08 o 
   1   7 -13       25.08       24.11      9.00 o 
   2   7 -13      112.28       61.43     24.54 o 
   3   7 -13       12.08        2.83     10.80 o 
   4   7 -13       30.48       30.19      8.58 o 
   1   8 -13       42.57       44.48      9.68 o 
   2   8 -13       16.33       15.59      8.78 o 
   3   8 -13       11.23        6.36      6.29 o 
   4   8 -13       56.99       58.69     25.13 o 
   0   9 -13       48.21       67.46     19.38 o 
   1   9 -13       86.30       90.40     15.82 o 
   2   9 -13       19.69        4.11      6.83 o 
   3   9 -13        2.25        4.91      5.71 o 
   4   9 -13       10.04       26.72     20.64 o 
   1  10 -13       36.41       39.32     10.85 o 
   2  10 -13        5.28       35.62     12.92 o 
   3  10 -13       35.93       19.98      6.84 o 
   4  10 -13       11.21        2.43      8.97 o 
   0  11 -13        0.36       10.56     13.06 o 
   1  11 -13        5.74        7.52      8.63 o 
   2  11 -13       19.69       17.68      8.12 o 
   3  11 -13        0.20       -0.13      5.47 o 
   1  12 -13        6.47       -2.79      5.19 o 
   2  12 -13        5.08        5.26      8.00 o 
   3  12 -13       19.60       16.86      8.06 o 
   0  13 -13       12.00       -2.62     11.77 o 
   1  13 -13       19.64       20.50     11.70 o 
   2  13 -13       10.45        5.11      8.01 o 
   1  14 -13       13.92       19.77     10.21 o 
   2   1 -12      204.85      132.14     28.83 o 
   3   1 -12      127.30      139.83     15.31 o 
   4   1 -12      203.52      155.58      9.65 o 
   1   2 -12      472.70      538.72     63.35 o 
   2   2 -12       67.78       66.32     17.24 o 
   3   2 -12       69.47      106.31     14.34 o 
   4   2 -12       17.42       10.34      3.17 o 
   1   3 -12       56.09       54.19     23.16 o 
   2   3 -12       10.10        9.65      7.14 o 
   3   3 -12      133.60      162.04     22.20 o 
   4   3 -12        3.55        0.69      4.83 o 
   0   4 -12       78.09       92.94     31.85 o 
   1   4 -12      409.72      449.88     33.60 o 
   2   4 -12       35.63       42.33      9.54 o 
   3   4 -12       46.95       52.84      6.38 o 
   4   4 -12        2.00        1.37      5.01 o 
   5   4 -12        3.69        4.69     15.44 o 
   1   5 -12       49.77       50.01     13.02 o 
   2   5 -12       96.05       92.68      9.30 o 
   3   5 -12       33.21       22.97      4.83 o 
   4   5 -12       61.66       45.82     27.51 o 
   5   5 -12       11.07       -6.48     33.78 o 
   0   6 -12      240.70      316.58     28.73 o 
   1   6 -12       35.15       41.96      9.77 o 
   2   6 -12       66.05       70.48     12.98 o 
   3   6 -12        8.60        6.55      4.78 o 
   4   6 -12        4.80        6.68      6.29 o 
   5   6 -12        2.84       11.60     22.37 o 
   1   7 -12        6.59        6.68      5.54 o 
   2   7 -12       73.47       81.02     13.50 o 
   3   7 -12       10.74       14.78      5.29 o 
   4   7 -12       69.44       63.81     18.79 o 
   5   7 -12       12.48       10.07     12.51 o 
   0   8 -12        1.37        0.59     10.20 o 
   1   8 -12      218.27      246.62     25.12 o 
   2   8 -12        9.59        9.24      6.42 o 
   3   8 -12       24.94       11.54      6.79 o 
   4   8 -12        0.59        0.71     12.89 o 
   5   8 -12        0.47        9.13     22.27 o 
   1   9 -12       37.41       51.67      9.87 o 
   2   9 -12       13.03        9.57      4.97 o 
   3   9 -12       95.69       91.95     19.51 o 
   4   9 -12       11.81       15.90     18.34 o 
   5   9 -12       28.01       24.28     47.01 o 
   0  10 -12      126.62      120.59     23.87 o 
   1  10 -12      149.60      196.18     13.69 o 
   2  10 -12       50.43       33.62     12.66 o 
   3  10 -12       40.12       29.21      7.46 o 
   4  10 -12        1.74        5.50      8.24 o 
   1  11 -12        3.82        4.05      7.05 o 
   2  11 -12        8.59       -3.23      6.14 o 
   3  11 -12       18.68       10.09      6.62 o 
   4  11 -12       13.13       16.07     10.17 o 
   0  12 -12       70.43       96.47     15.55 o 
   1  12 -12       36.66       38.75     12.36 o 
   2  12 -12       21.04        8.80      7.68 o 
   3  12 -12       19.42        6.52      7.50 o 
   4  12 -12        3.49        1.69      7.68 o 
   1  13 -12        9.98        6.41      7.24 o 
   2  13 -12       17.40       17.85      8.24 o 
   3  13 -12       12.27       15.83      7.61 o 
   0  14 -12       55.36       61.46     22.88 o 
   1  14 -12       10.68       13.83     11.14 o 
   2  14 -12        2.52       11.53      8.05 o 
   1  15 -12        4.15       -6.88      7.87 o 
   1   1 -11      539.32      658.71     58.26 o 
   2   1 -11      123.27      133.49     21.24 o 
   3   1 -11       22.78       21.23      7.31 o 
   1   2 -11      113.01      143.28     26.06 o 
   2   2 -11       33.13       29.37     12.96 o 
   3   2 -11      135.33      137.63     13.51 o 
   4   2 -11       34.64       25.51      4.55 o 
   0   3 -11      135.98      140.81     36.82 o 
   1   3 -11     1142.83     1247.66     98.94 o 
   2   3 -11      100.14       96.53     18.62 o 
   3   3 -11       44.48       48.93      5.17 o 
   4   3 -11       36.87       17.79      4.00 o 
   1   4 -11        9.07       10.34     15.44 o 
   2   4 -11       53.28       63.28      9.81 o 
   3   4 -11      456.26      483.99     24.26 o 
   4   4 -11       73.19       49.20     18.68 o 
   5   4 -11       60.52        4.96     20.82 o 
   0   5 -11      699.65      724.70     70.71 o 
   1   5 -11      137.39      125.22     15.84 o 
   2   5 -11      317.72      350.23     17.81 o 
   3   5 -11       69.42       71.96     14.33 o 
   4   5 -11        1.44       -4.74     15.65 o 
   5   5 -11        0.09      -13.31     17.53 o 
   6   5 -11       15.23      -21.97     21.97 o 
   1   6 -11       25.54       31.98      8.25 o 
   2   6 -11       62.38       64.43     12.13 o 
   3   6 -11       12.78        7.72      4.98 o 
   4   6 -11      147.96      132.17     16.49 o 
   5   6 -11        3.25        3.12     12.42 o 
   6   6 -11       36.80       27.20     29.02 o 
   0   7 -11     1392.53     1705.69    151.49 o 
   1   7 -11      112.58      115.68     13.74 o 
   2   7 -11      272.42      312.54     22.78 o 
   3   7 -11        8.74        7.71      5.22 o 
   4   7 -11        4.46        2.27      3.43 o 
   5   7 -11        8.29        7.66     13.61 o 
   6   7 -11       22.60       50.85     30.92 o 
   1   8 -11       20.48       16.15      8.08 o 
   2   8 -11       35.98       32.68      9.02 o 
   3   8 -11      129.02      139.45     12.70 o 
   4   8 -11       11.56       15.30     12.35 o 
   5   8 -11        5.64       40.39     12.93 o 
   0   9 -11      329.39      409.19     33.95 o 
   1   9 -11      138.01      157.83     19.11 o 
   2   9 -11       30.13       22.67      7.28 o 
   3   9 -11       36.10       31.97      8.74 o 
   4   9 -11        5.66        3.48      6.21 o 
   5   9 -11        0.54       27.15     19.88 o 
   1  10 -11       49.93       54.06      7.50 o 
   2  10 -11        1.06        5.52      6.33 o 
   3  10 -11       51.83       43.96     10.55 o 
   4  10 -11        5.26       -0.22      8.82 o 
   5  10 -11       18.34        7.27     19.18 o 
   0  11 -11      292.24      353.03     43.78 o 
   1  11 -11       61.14       72.74     13.76 o 
   2  11 -11       25.38       20.59      8.54 o 
   3  11 -11        4.95        4.77      5.32 o 
   4  11 -11       11.07       11.82      7.24 o 
   5  11 -11        1.21        0.32     10.41 o 
   1  12 -11        3.75        1.35      7.86 o 
   2  12 -11       31.72       35.72      9.67 o 
   3  12 -11        6.27        8.94      6.23 o 
   4  12 -11       18.28       11.04      8.13 o 
   0  13 -11       21.72       34.41     16.48 o 
   1  13 -11       22.75       24.94      7.61 o 
   2  13 -11       25.01       11.10      9.72 o 
   3  13 -11        3.28        1.81      4.53 o 
   4  13 -11        2.27       -2.04      8.72 o 
   1  14 -11        4.35       -0.34      8.41 o 
   2  14 -11        7.98        7.14      8.55 o 
   3  14 -11       18.37       23.52     11.16 o 
   0  15 -11       22.02       11.66     16.77 o 
   1  15 -11       70.28       67.14     12.66 o 
   2  15 -11       12.94       13.08      9.42 o 
   3  15 -11        9.30       11.45      9.44 o 
   1  16 -11        0.42        0.58      9.47 o 
   2  16 -11        6.88       13.70      8.86 o 
   2   1 -10      132.32      114.88     16.96 o 
   3   1 -10      171.15      182.34     19.45 o 
   1   2 -10     1181.96     1278.58    117.87 o 
   2   2 -10       62.32       69.31     13.65 o 
   3   2 -10      319.50      408.25     58.43 o 
   4   2 -10       37.82       26.06      3.86 o 
   1   3 -10      229.27      245.70     31.73 o 
   2   3 -10      341.89      365.11     23.46 o 
   3   3 -10      257.78      268.01     20.79 o 
   4   3 -10       26.48       19.03      4.96 o 
   0   4 -10      555.23      583.42     54.42 o 
   1   4 -10     1837.61     2067.15     96.53 o 
   2   4 -10       81.42      122.19     29.06 o 
   3   4 -10       69.43       83.48     14.80 o 
   4   4 -10      103.36       89.36      7.45 o 
   1   5 -10       75.64      160.47     44.71 o 
   2   5 -10       65.95      103.26     16.35 o 
   3   5 -10       17.22       14.56      4.29 o 
   4   5 -10      107.42       81.60     18.60 o 
   5   5 -10        6.04       -4.14     10.91 o 
   6   5 -10       52.54       31.72     38.47 o 
   0   6 -10     1268.87     1425.70    113.38 o 
   1   6 -10      143.05      159.76     17.06 o 
   2   6 -10      355.96      359.98     28.73 o 
   3   6 -10       10.92       12.69      4.70 o 
   4   6 -10        9.62       10.90      3.28 o 
   5   6 -10       29.18       22.81     26.54 o 
   6   6 -10        9.04        5.11     50.73 o 
   1   7 -10      260.76      311.21     19.06 o 
   2   7 -10      762.98      772.07     46.45 o 
   3   7 -10       24.97       29.03      4.99 o 
   4   7 -10      280.07      248.39     20.16 o 
   5   7 -10       45.78       41.40     13.92 o 
   6   7 -10       50.00       88.09     31.21 o 
   0   8 -10      162.08      182.68     28.12 o 
   1   8 -10      393.61      479.30     27.68 o 
   2   8 -10      212.67      247.28     20.43 o 
   3   8 -10        5.35        4.89      4.19 o 
   4   8 -10        8.54        3.46      4.78 o 
   5   8 -10       26.78       20.17     14.37 o 
   6   8 -10        2.37       -4.16     17.44 o 
   1   9 -10       72.99       99.86     13.38 o 
   2   9 -10       38.51       28.06      5.59 o 
   3   9 -10        8.88        9.34      5.69 o 
   4   9 -10       21.68       11.12      4.50 o 
   5   9 -10       30.33       29.24     14.73 o 
   6   9 -10        0.10        0.55     12.76 o 
   0  10 -10      311.94      345.04     31.18 o 
   1  10 -10      321.87      404.35     24.71 o 
   2  10 -10       59.64       70.65      8.68 o 
   3  10 -10       32.54       26.61      6.42 o 
   4  10 -10        4.37        6.75      3.94 o 
   5  10 -10       21.45       13.68      5.94 o 
   1  11 -10       10.20       12.40      5.04 o 
   2  11 -10       72.90       86.55     11.72 o 
   3  11 -10       14.44       12.64      6.45 o 
   4  11 -10       72.60       62.96     17.47 o 
   5  11 -10        9.63        3.09      6.93 o 
   0  12 -10       92.92      113.01     24.58 o 
   1  12 -10      101.41      114.61     16.41 o 
   2  12 -10      166.13      196.51     24.88 o 
   3  12 -10       22.67       18.59      6.36 o 
   4  12 -10        0.13       -0.98      4.49 o 
   5  12 -10        7.33       11.05      8.32 o 
   1  13 -10       27.31       39.00     11.52 o 
   2  13 -10       19.70       15.94      9.32 o 
   3  13 -10        1.51       -1.59      1.59 o 
   4  13 -10        5.72        6.31      8.48 o 
   0  14 -10       15.94       41.26     18.34 o 
   1  14 -10       27.34       22.43      8.62 o 
   2  14 -10        1.61        4.15      5.30 o 
   3  14 -10        3.04       -4.41      4.87 o 
   4  14 -10        1.49        7.49     12.41 o 
   1  15 -10       25.91       19.76      8.99 o 
   2  15 -10        4.22        1.83      6.77 o 
   3  15 -10       20.34       13.90      7.55 o 
   0  16 -10       15.63       14.30     12.34 o 
   1  16 -10       18.66       30.14      9.17 o 
   2  16 -10        7.70        4.31      7.77 o 
   3  16 -10        3.85        3.31      6.99 o 
   1  17 -10        4.03        5.76      7.00 o 
   2  17 -10        5.06       11.38      7.90 o 
   2   0  -9      772.84      889.89     47.74 o 
   0   1  -9     3782.95     3876.35    353.61 o 
   2   1  -9     1261.18     1282.95     48.63 o 
   3   1  -9       36.37       28.40      9.24 o 
   1   2  -9      147.85      146.20     21.52 o 
   2   2  -9       46.39       40.72     10.58 o 
   3   2  -9      482.89      435.35     38.17 o 
   0   3  -9       47.99       51.84     20.41 o 
   1   3  -9      788.64      857.88     67.26 o 
   2   3  -9      309.22      320.33     21.23 o 
   3   3  -9       11.03       10.82      3.29 o 
   4   3  -9       86.61       73.63      6.34 o 
   1   4  -9      116.52      167.56     32.63 o 
   2   4  -9      565.45      614.11     33.58 o 
   3   4  -9      977.12     1002.12     36.47 o 
   4   4  -9      136.20      131.01     10.07 o 
   5   4  -9      219.98      252.14     58.62 o 
   6   4  -9        3.75       -0.41     12.27 o 
   0   5  -9      816.74      886.85     67.14 o 
   1   5  -9       50.04       63.69     11.84 o 
   2   5  -9     1111.36     1256.06     53.98 o 
   3   5  -9      134.82      142.90     26.16 o 
   4   5  -9       90.97       77.74     11.74 o 
   5   5  -9       14.78        8.41     24.68 o 
   6   5  -9       11.65       15.54     18.80 o 
   7   5  -9        0.33      -27.43     27.43 o 
   1   6  -9      252.30      265.00     17.53 o 
   2   6  -9      131.51      139.68      9.39 o 
   3   6  -9      199.73      213.69     15.58 o 
   4   6  -9      370.85      340.96     53.44 o 
   5   6  -9       45.14       45.67     14.97 o 
   6   6  -9       19.33       18.05     28.88 o 
   0   7  -9     1320.46     1614.93    131.32 o 
   1   7  -9      168.01      189.23     12.94 o 
   2   7  -9      710.87      784.72     46.05 o 
   3   7  -9       11.43       11.65      3.71 o 
   4   7  -9        8.12       10.78      2.87 o 
   5   7  -9       17.74       31.42     13.87 o 
   6   7  -9        6.80      -18.06     18.06 o 
   1   8  -9       43.41       58.26      7.46 o 
   2   8  -9       32.47       27.08      7.10 o 
   3   8  -9      147.13      163.19     11.65 o 
   4   8  -9       20.37       14.68      3.98 o 
   5   8  -9      107.80       81.12     30.74 o 
   6   8  -9       13.23       23.60     19.44 o 
   0   9  -9      528.60      600.52     49.77 o 
   1   9  -9      373.13      407.88     21.23 o 
   2   9  -9       61.51       60.15      6.87 o 
   3   9  -9       46.22       51.13      6.30 o 
   4   9  -9        9.97        7.52      3.84 o 
   5   9  -9       18.22       28.81     10.96 o 
   6   9  -9        5.89        0.29     15.39 o 
   1  10  -9      358.31      397.36     27.09 o 
   2  10  -9       13.90       14.20      5.48 o 
   3  10  -9      334.42      388.75     25.04 o 
   4  10  -9       55.52       52.30      7.08 o 
   5  10  -9       79.48       73.86     17.10 o 
   6  10  -9       17.93       41.25     31.98 o 
   0  11  -9      293.91      350.35     30.84 o 
   1  11  -9        4.92       11.09      5.70 o 
   2  11  -9      139.39      141.39     12.88 o 
   3  11  -9       16.02       17.24      5.90 o 
   4  11  -9        2.40        4.12      4.06 o 
   5  11  -9        1.58       -6.13      6.97 o 
   1  12  -9        9.31        9.48      5.67 o 
   2  12  -9       18.72       20.54      6.87 o 
   3  12  -9       50.43       35.79      7.63 o 
   4  12  -9       28.09       33.71      9.81 o 
   5  12  -9        0.25       -6.34      6.84 o 
   0  13  -9      423.45      519.88     31.63 o 
   1  13  -9       58.68       59.85      9.65 o 
   2  13  -9       73.39       67.16      8.51 o 
   3  13  -9       19.14       20.39      8.27 o 
   4  13  -9        2.37       -0.93      4.30 o 
   5  13  -9        1.77       -1.04      6.80 o 
   1  14  -9       13.94       14.20      5.43 o 
   2  14  -9       14.76       15.10      6.60 o 
   3  14  -9       12.61       14.16      5.79 o 
   4  14  -9       22.42       34.27     12.09 o 
   0  15  -9        1.19       -1.46      6.53 o 
   1  15  -9       32.22       24.45      7.33 o 
   2  15  -9       27.33       16.52      6.66 o 
   3  15  -9       16.54        2.72      5.05 o 
   4  15  -9       12.61        9.33      4.94 o 
   1  16  -9        4.69        5.60      5.39 o 
   2  16  -9        3.63        1.94      6.34 o 
   3  16  -9       11.71       11.59      6.54 o 
   0  17  -9        5.71        1.39      6.08 o 
   1  17  -9       13.75       10.45      7.36 o 
   2  17  -9        0.04       -3.54      7.90 o 
   3  17  -9        2.59        7.73     11.18 o 
   1  18  -9        3.08       -3.13      7.26 o 
   4   0  -8      163.39      203.16     25.24 o 
   1   1  -8       89.83      104.30      8.97 o 
   2   1  -8     1353.48     1298.61     94.73 o 
   3   1  -8      252.84      249.31     13.66 o 
   0   2  -8      438.53      448.09     29.83 o 
   1   2  -8     1160.38     1182.95     58.03 o 
   2   2  -8       16.25       18.01      4.57 o 
   3   2  -8      162.09      147.36      6.07 o 
   1   3  -8      332.98      340.32     34.24 o 
   2   3  -8        4.85        8.08      4.23 o 
   3   3  -8      883.29      893.99     29.94 o 
   4   3  -8      128.93      117.64      7.03 o 
   0   4  -8     1026.31     1056.84    111.10 o 
   1   4  -8     3020.72     3121.28    155.67 o 
   2   4  -8      854.94      882.15     29.01 o 
   3   4  -8      232.36      274.20     56.63 o 
   4   4  -8       89.32       86.10     25.65 o 
   7   4  -8       56.05       76.11     34.06 o 
   1   5  -8      193.84      203.83     14.25 o 
   2   5  -8      782.04      808.64     27.77 o 
   3   5  -8      232.36      244.92     12.49 o 
   4   5  -8      535.34      521.48     73.49 o 
   5   5  -8       98.48      124.67     29.31 o 
   6   5  -8       77.16       98.90     20.66 o 
   7   5  -8       10.09       29.64     16.13 o 
   0   6  -8     2254.40     2494.80    187.23 o 
   1   6  -8      211.31      227.13     14.02 o 
   2   6  -8      207.31      215.07     14.55 o 
   3   6  -8       65.86       67.53      6.27 o 
   4   6  -8      146.27      115.64     23.10 o 
   5   6  -8       13.75       14.91     14.96 o 
   6   6  -8        6.77       15.62     22.27 o 
   7   6  -8        0.46      -16.26     16.26 o 
   1   7  -8      178.56      190.69     11.73 o 
   2   7  -8      619.86      649.54     34.82 o 
   3   7  -8      173.38      191.07     10.31 o 
   4   7  -8      236.11      225.38     22.32 o 
   5   7  -8       54.69       58.23     14.06 o 
   6   7  -8       39.78       48.14     16.33 o 
   7   7  -8        0.51       -5.84      9.76 o 
   0   8  -8      156.47      187.43     21.74 o 
   1   8  -8      387.67      463.02     24.83 o 
   2   8  -8      122.62      134.21     13.38 o 
   3   8  -8       29.97       35.96      5.40 o 
   4   8  -8       27.55       20.01      3.91 o 
   5   8  -8       13.30       22.39     17.94 o 
   6   8  -8        4.36       -3.30      7.72 o 
   1   9  -8       26.99       22.87      4.50 o 
   2   9  -8      138.68      148.66     10.48 o 
   3   9  -8      608.23      689.91     28.75 o 
   4   9  -8      157.06      130.01      8.25 o 
   5   9  -8       54.10       54.93     10.73 o 
   6   9  -8        1.40       -7.52     13.42 o 
   0  10  -8      166.22      174.12     13.58 o 
   1  10  -8      582.05      669.07     28.84 o 
   2  10  -8       20.26       21.67      4.85 o 
   3  10  -8      187.84      230.50     13.60 o 
   4  10  -8        9.20       12.46      4.07 o 
   5  10  -8       34.17       28.25      6.63 o 
   6  10  -8       11.33       17.18     17.69 o 
   1  11  -8        4.75       -0.63      4.02 o 
   2  11  -8       63.74       69.60      9.43 o 
   3  11  -8       23.70       14.50      6.08 o 
   4  11  -8       36.96       34.11      6.01 o 
   5  11  -8       15.31       15.96      6.42 o 
   6  11  -8        5.83       13.75      9.92 o 
   0  12  -8       98.99       86.04     17.38 o 
   1  12  -8       59.78       59.11      8.19 o 
   2  12  -8       54.14       58.66      9.97 o 
   3  12  -8        7.94        8.35      7.89 o 
   4  12  -8       27.37       23.53      4.87 o 
   5  12  -8        4.12        9.13      6.77 o 
   1  13  -8        9.11       12.35      4.39 o 
   2  13  -8       90.68      113.64     13.10 o 
   3  13  -8      135.03      133.71     20.13 o 
   4  13  -8       67.00       51.96     15.12 o 
   5  13  -8       14.40       21.41      9.22 o 
   0  14  -8       83.26      101.91     13.13 o 
   1  14  -8      107.45       85.81     12.26 o 
   2  14  -8        4.00       10.26      6.58 o 
   3  14  -8       17.47        6.96     10.49 o 
   4  14  -8        5.96       -0.29      5.27 o 
   5  14  -8        4.47        8.96     11.70 o 
   1  15  -8       34.64       29.39      6.62 o 
   2  15  -8       11.59        6.66      7.55 o 
   3  15  -8       32.35       29.62     10.40 o 
   4  15  -8        6.06       -3.19      7.00 o 
   0  16  -8       26.86       26.34      9.22 o 
   1  16  -8       13.53        9.65      4.27 o 
   2  16  -8        0.11       -7.02      7.71 o 
   3  16  -8        1.42        0.63      5.61 o 
   4  16  -8       15.64       22.40      9.46 o 
   1  17  -8       15.74       22.70      8.69 o 
   2  17  -8        6.61        2.16      7.47 o 
   3  17  -8        5.27       -1.44      7.37 o 
   0  18  -8       97.01       81.69     16.14 o 
   1  18  -8        7.73        9.68      8.79 o 
   2  18  -8       31.82       25.09     10.40 o 
   1  19  -8        2.81        3.20      7.65 o 
   2   0  -7     1099.53     1033.35     59.38 o 
   0   1  -7     7082.89     7173.31    603.68 o 
   1   1  -7     1048.15      977.14     43.92 o 
   2   1  -7     2217.57     2320.32    140.38 o 
   3   1  -7       27.81       26.00      2.00 o 
   1   2  -7     3850.93     4229.04    186.35 o 
   2   2  -7      165.03      166.33      9.70 o 
   3   2  -7     1383.86     1309.65     71.37 o 
   4   2  -7      231.66      327.91     52.15 o 
   0   3  -7        2.71       -1.92      5.57 o 
   1   3  -7     1335.04     1346.82     54.02 o 
   2   3  -7      155.63      145.70     16.27 o 
   3   3  -7      495.99      525.01     42.11 o 
   4   3  -7       12.76       -6.48     16.41 o 
   7   3  -7       19.06       12.41     12.13 o 
   1   4  -7       73.71       57.60      7.54 o 
   2   4  -7       17.54       22.48      3.78 o 
   3   4  -7     1773.40     1858.79     70.21 o 
   4   4  -7      260.40      236.58     31.16 o 
   5   4  -7      179.84      211.99     43.17 o 
   6   4  -7        8.02       23.57     19.58 o 
   7   4  -7       24.42       27.99     22.20 o 
   0   5  -7      422.15      419.98     37.58 o 
   1   5  -7      647.63      686.07     30.05 o 
   2   5  -7      242.35      284.87     11.77 o 
   3   5  -7      343.15      380.78     24.32 o 
   4   5  -7        3.38        2.03      4.19 o 
   5   5  -7       16.87       23.55     19.99 o 
   6   5  -7       33.61       53.40     14.98 o 
   7   5  -7        0.10       24.46     14.42 o 
   1   6  -7      134.11      167.64      9.69 o 
   2   6  -7      678.60      680.54     22.81 o 
   3   6  -7      119.62      119.57      7.06 o 
   4   6  -7      375.37      330.75     38.56 o 
   5   6  -7      113.10      109.29     28.33 o 
   6   6  -7        0.95        3.84     13.74 o 
   7   6  -7        9.96       12.29     17.47 o 
   0   7  -7     1421.22     1471.56     78.92 o 
   1   7  -7      472.70      492.95     19.95 o 
   2   7  -7      264.39      283.38     13.89 o 
   3   7  -7      198.45      219.61     10.82 o 
   4   7  -7       47.86       45.64      5.48 o 
   5   7  -7       44.23       57.76     13.85 o 
   6   7  -7       69.05       66.91     24.66 o 
   7   7  -7        6.59       -3.42      8.23 o 
   1   8  -7       62.99       66.82      6.03 o 
   2   8  -7      334.35      346.29     18.75 o 
   3   8  -7      876.21     1055.90     39.41 o 
   4   8  -7       33.01       32.89      4.20 o 
   5   8  -7       78.20       82.52     11.85 o 
   6   8  -7       11.85       12.28     10.65 o 
   7   8  -7        7.76       18.82     12.82 o 
   0   9  -7      417.57      457.56     24.47 o 
   1   9  -7     1026.66     1115.87     39.55 o 
   2   9  -7       60.33       80.08      6.69 o 
   3   9  -7      390.90      423.70     21.35 o 
   4   9  -7        3.19        2.23      2.86 o 
   5   9  -7        0.43       -0.35      2.20 o 
   6   9  -7        2.07       -2.83     10.73 o 
   7   9  -7       11.91       -0.55     22.47 o 
   1  10  -7       50.66       47.84      4.69 o 
   2  10  -7      270.08      276.66     17.74 o 
   3  10  -7      217.33      259.13     16.70 o 
   4  10  -7       96.54       92.44      9.20 o 
   5  10  -7      168.32      154.38     24.28 o 
   6  10  -7        3.04        3.44     11.69 o 
   0  11  -7      394.63      426.60     28.56 o 
   1  11  -7       56.24       63.29      5.75 o 
   2  11  -7       21.77       27.55      6.07 o 
   3  11  -7        6.44        6.67      5.46 o 
   4  11  -7       44.43       30.58      6.36 o 
   5  11  -7       16.47       10.05      4.98 o 
   6  11  -7        6.25       33.36     14.90 o 
   1  12  -7       15.28       18.42      4.37 o 
   2  12  -7      476.36      566.84     34.53 o 
   3  12  -7       70.82       58.68     11.37 o 
   4  12  -7       42.31       40.35      7.98 o 
   5  12  -7       31.30       34.18     12.07 o 
   6  12  -7       18.15       27.51     10.91 o 
   0  13  -7      360.88      390.07     34.37 o 
   1  13  -7       45.60       40.30      6.00 o 
   2  13  -7      330.13      351.34     25.11 o 
   3  13  -7       12.29       11.01      5.47 o 
   4  13  -7        6.32        1.23      5.16 o 
   5  13  -7        0.78        0.43      9.67 o 
   1  14  -7        8.96       19.13      5.25 o 
   2  14  -7       76.04       70.86      8.61 o 
   3  14  -7       14.10       10.70      6.86 o 
   4  14  -7       66.61       87.48      8.91 o 
   5  14  -7        2.48        7.75      7.12 o 
   0  15  -7       48.08       49.71     10.48 o 
   1  15  -7       67.87       66.74      7.42 o 
   2  15  -7       91.60       93.59     11.43 o 
   3  15  -7        8.43        8.22      5.27 o 
   4  15  -7        1.82       -1.40      6.38 o 
   5  15  -7        0.08        8.89      9.01 o 
   1  16  -7        2.64        3.49      5.33 o 
   2  16  -7       61.18       53.54     10.84 o 
   3  16  -7       23.93       37.61      9.43 o 
   4  16  -7        2.13       -2.88      5.23 o 
   0  17  -7        7.48       12.49      8.76 o 
   1  17  -7       21.78       24.39      6.76 o 
   2  17  -7       10.29       -7.11      9.18 o 
   3  17  -7        1.72        7.87      8.26 o 
   4  17  -7        5.34       12.32      6.55 o 
   1  18  -7       17.23       21.22      8.92 o 
   2  18  -7        8.12        7.88      8.76 o 
   3  18  -7        0.05        0.84      7.55 o 
   0  19  -7       11.87       18.97     10.33 o 
   1  19  -7        7.36        7.13     10.63 o 
   2  19  -7        1.64       -7.35      7.94 o 
   0   0  -6      901.06     1030.28     89.32 o 
   2   0  -6     1812.90     1808.02     86.43 o 
   1   1  -6      120.61      119.68      7.21 o 
   2   1  -6     1226.62     1163.36     40.57 o 
   3   1  -6      499.34      499.14     15.47 o 
   0   2  -6      960.55      939.10     43.92 o 
   1   2  -6     6430.75     7198.44    379.30 o 
   2   2  -6      183.41      171.53      8.98 o 
   3   2  -6      352.06      354.40     12.53 o 
   1   3  -6     1351.90     1369.05     45.10 o 
   2   3  -6      116.59      120.83      6.00 o 
   3   3  -6     1414.13     1396.00     33.19 o 
   4   3  -6        9.94        5.24     13.51 o 
   5   3  -6      407.77      455.28     71.76 o 
   0   4  -6      525.44      465.00     23.52 o 
   1   4  -6     5499.34     5835.09    323.67 o 
   2   4  -6     1314.52     1382.24     51.41 o 
   3   4  -6      656.54      677.49     34.70 o 
   4   4  -6      164.41      187.98     19.32 o 
   5   4  -6       32.26       41.50     12.27 o 
   6   4  -6       44.32       52.81     14.75 o 
   7   4  -6       69.13       88.35     16.80 o 
   1   5  -6      147.35      141.68      6.34 o 
   2   5  -6     2253.82     2307.71     75.25 o 
   3   5  -6       11.45       13.83      2.52 o 
   4   5  -6      856.30      848.11     78.59 o 
   5   5  -6      100.20      121.30     18.66 o 
   6   5  -6       91.21      100.75     23.95 o 
   7   5  -6       10.18       21.57     14.72 o 
   0   6  -6     3112.06     3327.04    173.71 o 
   1   6  -6        4.59        7.92      2.43 o 
   2   6  -6     1726.12     1827.95     56.83 o 
   3   6  -6      165.18      175.15      7.33 o 
   4   6  -6       67.98       63.72      4.50 o 
   5   6  -6       19.82       31.16     12.64 o 
   6   6  -6       20.82       38.81     10.07 o 
   7   6  -6        3.93        3.49      7.10 o 
   1   7  -6      415.41      457.95     16.76 o 
   2   7  -6      882.20      845.00     36.77 o 
   3   7  -6       92.29       97.56      7.46 o 
   4   7  -6      540.52      590.14     33.06 o 
   5   7  -6       85.84      104.35     15.85 o 
   6   7  -6      159.18      199.77     17.87 o 
   7   7  -6        2.76      -10.05     10.05 o 
   0   8  -6     1765.05     1981.05     89.59 o 
   1   8  -6      750.59      767.06     23.35 o 
   2   8  -6      415.66      399.12     19.71 o 
   3   8  -6      254.42      254.44     14.63 o 
   4   8  -6       38.60       33.17      5.09 o 
   5   8  -6        0.32        0.66      2.85 o 
   6   8  -6        3.60        1.79      9.06 o 
   7   8  -6       21.63       28.75     10.63 o 
   1   9  -6      245.97      255.58     10.14 o 
   2   9  -6       31.61       50.14      9.02 o 
   3   9  -6      291.46      312.20     16.07 o 
   4   9  -6      148.30      136.90     10.47 o 
   5   9  -6       78.74       83.72      7.84 o 
   6   9  -6       29.57       29.54     11.76 o 
   7   9  -6        2.63        0.70      9.97 o 
   0  10  -6       36.33       36.53      6.56 o 
   1  10  -6      695.47      719.13     26.56 o 
   2  10  -6        6.42       13.51      4.19 o 
   3  10  -6      302.53      296.55     21.69 o 
   4  10  -6       73.54       55.11      7.86 o 
   5  10  -6       18.26       20.47      4.83 o 
   6  10  -6        0.55       -4.56      6.57 o 
   7  10  -6       17.51       19.77     12.98 o 
   1  11  -6       22.33       24.99      4.76 o 
   2  11  -6      146.43      151.13      6.21 o 
   3  11  -6       71.99       84.70     11.96 o 
   4  11  -6       49.86       35.11      6.96 o 
   5  11  -6        5.72       -1.38      7.10 o 
   6  11  -6        2.32       11.62     11.31 o 
   0  12  -6      841.16      864.71     68.88 o 
   1  12  -6       65.00       67.18      6.62 o 
   2  12  -6      221.53      214.08      9.87 o 
   3  12  -6        5.47        8.59      5.35 o 
   4  12  -6       52.19       53.76      7.74 o 
   5  12  -6        4.53        9.67      7.68 o 
   6  12  -6       21.45       22.20     12.79 o 
   1  13  -6       66.53       65.51      6.62 o 
   2  13  -6       42.72       40.02      5.22 o 
   3  13  -6       92.73       88.74      8.09 o 
   4  13  -6       85.30       75.18      8.12 o 
   5  13  -6        7.23       10.05      7.24 o 
   6  13  -6       26.08       39.31     12.60 o 
   0  14  -6       50.74       55.68      9.13 o 
   1  14  -6        8.93       12.74      4.25 o 
   2  14  -6        5.11        4.77      3.99 o 
   3  14  -6       80.04       63.18      9.79 o 
   4  14  -6        9.72       15.20      8.41 o 
   5  14  -6        1.83        4.98      6.14 o 
   1  15  -6       35.97       36.33      6.42 o 
   2  15  -6        0.14        2.20      3.63 o 
   3  15  -6       38.33       27.21      8.64 o 
   4  15  -6        0.35        6.26      7.91 o 
   5  15  -6        4.25       11.89      8.01 o 
   0  16  -6      191.37      191.46     18.46 o 
   1  16  -6      180.14      191.33     18.10 o 
   2  16  -6       41.39       38.34      6.08 o 
   3  16  -6        1.52        5.11      6.28 o 
   4  16  -6        0.60       -1.57      6.51 o 
   5  16  -6        2.69       20.76     13.77 o 
   1  17  -6       12.56       12.71      5.38 o 
   2  17  -6       14.16       13.42      5.27 o 
   3  17  -6       10.25        7.23      6.65 o 
   4  17  -6        6.00       14.39      8.36 o 
   0  18  -6       31.62       32.31      9.14 o 
   1  18  -6       88.18       99.55     11.03 o 
   2  18  -6       20.17       13.98      7.60 o 
   3  18  -6        0.51       -3.81      8.75 o 
   1  19  -6       10.70        5.17      5.44 o 
   2  19  -6        1.85       -5.08      7.92 o 
   0  20  -6       15.64       16.74      9.68 o 
   1  20  -6       15.77       -2.02      7.35 o 
   2   0  -5     4859.83     4949.16    291.81 o 
   0   1  -5    11771.62    13044.78   1368.34 o 
   1   1  -5     1341.20     1259.26     33.00 o 
   2   1  -5     6432.76     6988.04    365.08 o 
   1   2  -5     2594.61     2510.36     90.45 o 
   2   2  -5      104.50       92.22      3.64 o 
   3   2  -5     1488.34     1426.35     58.50 o 
   7   2  -5       17.88       10.89     16.41 o 
   0   3  -5       82.49       80.42      8.96 o 
   1   3  -5     3358.44     3306.69    125.70 o 
   2   3  -5      119.17      115.39      4.86 o 
   3   3  -5      854.83      867.79     40.62 o 
   4   3  -5      192.91      204.85     34.90 o 
   5   3  -5        4.35      -12.68     12.68 o 
   6   3  -5       32.17       40.81     19.85 o 
   7   3  -5      108.33      131.41     30.06 o 
   8   3  -5        1.21      -16.27     16.27 o 
   1   4  -5      510.82      473.15     14.45 o 
   2   4  -5       68.42       58.95      3.47 o 
   3   4  -5     1760.27     1743.83     52.12 o 
   4   4  -5       58.16       91.83     15.86 o 
   5   4  -5      447.57      513.54     34.78 o 
   6   4  -5       49.92       63.84     21.51 o 
   7   4  -5       32.34       33.78     19.85 o 
   8   4  -5        1.85       11.30     19.58 o 
   0   5  -5     1242.73     1246.10     40.95 o 
   1   5  -5     1929.18     1913.15     70.52 o 
   2   5  -5     1735.75     1767.34     74.23 o 
   3   5  -5       74.99       79.86      5.37 o 
   4   5  -5       18.22       27.70      9.40 o 
   5   5  -5       90.49      107.28     15.93 o 
   6   5  -5       39.33       54.23      9.53 o 
   7   5  -5        8.63       21.41     12.67 o 
   1   6  -5      166.07      187.53      8.05 o 
   2   6  -5      773.91      677.45     28.39 o 
   3   6  -5        4.41        0.06      2.82 o 
   4   6  -5      308.68      275.98     23.88 o 
   5   6  -5       36.71       38.52      8.11 o 
   6   6  -5       35.04       56.45     13.93 o 
   7   6  -5        5.47        8.21      8.94 o 
   0   7  -5     3521.84     3532.18    160.80 o 
   1   7  -5      300.64      303.21     10.30 o 
   2   7  -5     1322.98     1346.15     46.20 o 
   3   7  -5       50.04       51.03      5.64 o 
   4   7  -5       26.94       25.20      4.03 o 
   5   7  -5       15.72       18.23      3.57 o 
   6   7  -5       90.35      124.01     18.36 o 
   7   7  -5       24.97       35.73     13.35 o 
   1   8  -5      256.49      238.13     10.12 o 
   2   8  -5      289.55      287.63     11.69 o 
   3   8  -5      786.82      809.12     32.14 o 
   4   8  -5      236.92      222.41     15.60 o 
   5   8  -5      154.11      149.28      8.78 o 
   6   8  -5       16.06       13.70      5.12 o 
   7   8  -5        8.74       16.59     13.75 o 
   0   9  -5      644.12      622.17     38.79 o 
   1   9  -5     1459.72     1505.47     48.96 o 
   2   9  -5       92.74       96.76      7.04 o 
   3   9  -5       87.41       77.84      7.90 o 
   4   9  -5        7.80        9.62      4.26 o 
   5   9  -5       60.83       73.19      5.54 o 
   6   9  -5       13.26       11.84      8.78 o 
   7   9  -5        7.84        7.54      9.56 o 
   1  10  -5       30.40       30.51      3.46 o 
   2  10  -5      405.96      409.18     18.12 o 
   3  10  -5       83.31       90.93     10.08 o 
   4  10  -5       78.84       75.95      7.45 o 
   5  10  -5      167.33      152.52     16.72 o 
   6  10  -5       21.82       18.92     11.58 o 
   7  10  -5       32.24       47.80     14.21 o 
   0  11  -5      563.53      548.77     31.09 o 
   1  11  -5      686.17      708.24     36.80 o 
   2  11  -5      535.91      584.09     25.85 o 
   3  11  -5       45.57       44.86      4.89 o 
   4  11  -5      103.57       86.67      8.77 o 
   5  11  -5       28.31       31.19      6.85 o 
   6  11  -5       11.10       29.13      9.13 o 
   1  12  -5       32.83       36.35      5.03 o 
   2  12  -5      293.14      291.34     21.85 o 
   3  12  -5       49.27       45.43      4.10 o 
   4  12  -5      140.98      143.58     13.97 o 
   5  12  -5       15.26       15.51      5.84 o 
   6  12  -5        7.65       22.45     15.65 o 
   0  13  -5      530.75      560.24     54.34 o 
   1  13  -5       18.05       13.22      4.16 o 
   2  13  -5      153.72      153.58     10.81 o 
   3  13  -5        7.25        9.69      2.68 o 
   4  13  -5        8.52       11.14      6.20 o 
   5  13  -5       16.63       10.55      5.84 o 
   6  13  -5        0.42        3.92     10.34 o 
   1  14  -5       22.07       24.28      5.33 o 
   2  14  -5       19.79       15.69      3.70 o 
   3  14  -5       40.64       34.49      7.23 o 
   4  14  -5       55.83       55.65      9.76 o 
   5  14  -5       23.34       19.89      7.91 o 
   6  14  -5       13.89       14.89     10.55 o 
   0  15  -5      322.48      369.29     39.50 o 
   1  15  -5      270.83      277.80     23.11 o 
   2  15  -5       47.00       40.49      6.05 o 
   3  15  -5       21.75       19.13      3.71 o 
   4  15  -5        9.04        0.63      5.72 o 
   5  15  -5       27.87       33.72      8.87 o 
   1  16  -5       19.35       18.32      5.94 o 
   2  16  -5       46.67       38.36      6.36 o 
   3  16  -5       29.78       34.44      6.12 o 
   4  16  -5        4.80       -4.37      6.22 o 
   5  16  -5       12.51       30.38     14.46 o 
   0  17  -5        6.85       -2.84      6.36 o 
   1  17  -5       12.07        3.43      5.15 o 
   2  17  -5       37.07       35.07      6.57 o 
   3  17  -5        3.99        7.81      6.87 o 
   4  17  -5        1.53       -5.97      5.97 o 
   1  18  -5        2.10        4.76      4.96 o 
   2  18  -5        2.96       10.78      8.50 o 
   3  18  -5        9.44       -0.99      7.86 o 
   4  18  -5        7.07       13.50      8.46 o 
   0  19  -5      137.88      123.34     18.95 o 
   1  19  -5        1.03       -1.45      5.00 o 
   2  19  -5        7.22        5.72      9.26 o 
   3  19  -5        2.84       10.42      6.25 o 
   1  20  -5        7.06        6.82      6.31 o 
   2  20  -5        7.33        6.25      7.29 o 
   0   0  -4    10221.55    10448.00   1241.61 o 
   2   0  -4     1854.68     2062.76     87.97 o 
   1   1  -4      362.03      343.30      9.81 o 
   2   1  -4     3383.61     3522.89    121.04 o 
   3   1  -4      339.21      315.53     18.54 o 
   6   1  -4       24.14       38.47     18.47 o 
   8   1  -4        0.61        1.93     13.65 o 
   0   2  -4     6861.01     7219.78    506.76 o 
   1   2  -4     6243.80     6658.72    342.72 o 
   2   2  -4     2175.41     2350.54     55.10 o 
   3   2  -4      572.18      630.50     45.05 o 
   4   2  -4       54.24       62.04      7.65 o 
   5   2  -4      254.47      283.09     26.76 o 
   6   2  -4       74.54       92.11     23.58 o 
   7   2  -4       33.66       13.51     19.03 o 
   8   2  -4        7.02       10.75     13.79 o 
   1   3  -4      641.66      602.62     14.80 o 
   2   3  -4      441.58      510.13     10.86 o 
   3   3  -4     3718.49     3896.55    150.85 o 
   4   3  -4      123.47      131.91      7.06 o 
   5   3  -4      698.50      812.93     42.53 o 
   6   3  -4       24.23       20.06      5.46 o 
   7   3  -4      103.10       99.14     28.54 o 
   8   3  -4        3.20        9.43      9.50 o 
   0   4  -4     4604.01     4599.96    418.70 o 
   1   4  -4     1671.72     1520.52     48.46 o 
   2   4  -4      632.31      669.23     18.02 o 
   3   4  -4      299.08      291.28     12.09 o 
   4   4  -4      107.78      117.78      8.53 o 
   5   4  -4       29.70       28.11      5.98 o 
   6   4  -4       28.79       36.67      6.84 o 
   7   4  -4       16.63       15.38      5.43 o 
   8   4  -4       24.60       25.18      9.85 o 
   1   5  -4      347.19      326.10      9.61 o 
   2   5  -4     3423.03     3601.99    125.95 o 
   3   5  -4     1682.86     1649.31     45.92 o 
   4   5  -4     1500.18     1598.21     50.28 o 
   5   5  -4      149.97      152.87     12.18 o 
   6   5  -4       61.50       70.29      8.53 o 
   7   5  -4        9.07       10.33      4.46 o 
   8   5  -4        3.99       -0.16      7.09 o 
   0   6  -4     9928.54    11257.82    832.93 o 
   1   6  -4      328.97      354.29      9.98 o 
   2   6  -4     3852.23     4000.30    171.66 o 
   3   6  -4        9.44       12.12      2.18 o 
   4   6  -4      310.66      309.76     12.80 o 
   5   6  -4       41.17       48.12      4.42 o 
   6   6  -4      127.69      177.06     12.23 o 
   7   6  -4       10.47        7.24      5.53 o 
   8   6  -4       11.59       22.47     16.27 o 
   1   7  -4      954.82      986.31     26.97 o 
   2   7  -4      144.53      125.03     11.27 o 
   3   7  -4      111.17      120.53      4.53 o 
   4   7  -4      586.23      597.01     27.78 o 
   5   7  -4        2.69        3.89      2.70 o 
   6   7  -4      143.97      149.84     10.47 o 
   7   7  -4        6.39       -1.26      4.84 o 
   0   8  -4     2667.05     2601.39    141.37 o 
   1   8  -4      529.51      488.43     17.58 o 
   2   8  -4      672.52      659.37     24.09 o 
   3   8  -4      220.33      246.43     13.47 o 
   4   8  -4       31.71       31.86      3.67 o 
   5   8  -4       10.45       12.66      3.60 o 
   6   8  -4        4.21        8.36      3.26 o 
   7   8  -4       23.95       15.72      8.08 o 
   1   9  -4      716.48      748.61     25.47 o 
   2   9  -4        8.43       16.64      4.12 o 
   3   9  -4     1565.55     1608.66     55.69 o 
   4   9  -4       24.90       22.09      3.22 o 
   5   9  -4      168.46      167.05      9.41 o 
   6   9  -4        7.83        5.85      3.62 o 
   7   9  -4        5.00       17.27      9.87 o 
   0  10  -4      374.83      360.00     21.12 o 
   1  10  -4     1240.32     1259.66     42.61 o 
   2  10  -4      107.54      107.88     10.36 o 
   3  10  -4       88.59       77.56     11.32 o 
   4  10  -4       15.89       15.70      3.03 o 
   5  10  -4        9.20       13.32      4.63 o 
   6  10  -4       11.40        5.58      4.15 o 
   7  10  -4       41.83       32.91     13.96 o 
   1  11  -4      519.54      491.27     30.34 o 
   2  11  -4       49.21       50.21      5.63 o 
   3  11  -4      309.61      305.65     16.45 o 
   4  11  -4       86.07       90.23      5.97 o 
   5  11  -4      153.72      134.55     10.29 o 
   6  11  -4       27.23       18.65     11.33 o 
   7  11  -4        6.20        6.77      7.88 o 
   0  12  -4      784.91      760.91     66.53 o 
   1  12  -4       70.24       74.22      6.47 o 
   2  12  -4      167.74      180.41     13.65 o 
   3  12  -4       59.32       58.64      8.54 o 
   4  12  -4        0.39       -0.08      1.12 o 
   5  12  -4       26.81       20.96      5.03 o 
   6  12  -4       10.16        8.92     10.64 o 
   1  13  -4      108.77      110.41      9.69 o 
   2  13  -4      133.79      148.89     15.72 o 
   3  13  -4      130.59      121.70     12.14 o 
   4  13  -4       69.36       60.15      7.64 o 
   5  13  -4        1.75       -1.57      2.94 o 
   6  13  -4       14.08       25.59     12.95 o 
   0  14  -4      101.79      106.54     16.94 o 
   1  14  -4      151.58      166.63     13.39 o 
   2  14  -4      121.08      125.51     12.71 o 
   3  14  -4       36.03       28.95      6.88 o 
   4  14  -4       14.46       13.13      7.80 o 
   5  14  -4        1.53       -2.19      8.42 o 
   6  14  -4        0.37        3.09     11.61 o 
   1  15  -4       39.70       31.88      6.56 o 
   2  15  -4       16.09       23.37      7.30 o 
   3  15  -4       75.20       80.14     12.10 o 
   4  15  -4        8.06       -0.20      7.69 o 
   5  15  -4       17.46       23.83      9.45 o 
   0  16  -4       14.69       10.62      7.03 o 
   1  16  -4      154.00      163.62     14.33 o 
   2  16  -4        3.28        0.92      3.02 o 
   3  16  -4       16.09       12.69      7.08 o 
   4  16  -4        3.62        4.05      7.93 o 
   5  16  -4        4.90        7.64     11.47 o 
   1  17  -4        1.54        1.32      5.25 o 
   2  17  -4       26.02       33.13      6.39 o 
   3  17  -4        8.38       14.53      5.62 o 
   4  17  -4       17.90       22.24      9.64 o 
   0  18  -4       15.55       13.62      8.04 o 
   1  18  -4        5.30        7.39      4.72 o 
   2  18  -4       13.41       14.16      5.85 o 
   3  18  -4        6.27        1.89      2.34 o 
   4  18  -4        4.54        8.10      6.39 o 
   1  19  -4        1.44       -0.33      5.48 o 
   2  19  -4       53.65       59.68      7.73 o 
   3  19  -4        3.61       -3.69      8.44 o 
   0  20  -4       28.31       25.70     11.99 o 
   1  20  -4       26.91       21.73      7.05 o 
   2  20  -4       11.18       18.54      8.31 o 
   1  21  -4        4.91        2.20      7.60 o 
   2   0  -3     2914.26     2802.85    162.08 o 
   4   0  -3     3695.16     3735.75    219.40 o 
   6   0  -3      226.31      264.43     23.59 o 
   0   1  -3     7281.18     7696.78    498.47 o 
   1   1  -3     2166.26     2066.91     51.64 o 
   3   1  -3     1439.77     1594.60     50.92 o 
   4   1  -3       58.97       88.07     21.02 o 
   5   1  -3      315.02      283.54     55.06 o 
   6   1  -3      286.62      407.11     56.22 o 
   7   1  -3       10.68       13.37      7.44 o 
   8   1  -3        7.64        7.86     11.58 o 
   1   2  -3      591.53      570.28     10.91 o 
   2   2  -3     2814.83     2994.66     96.92 o 
   3   2  -3     5760.39     6258.53    325.53 o 
   4   2  -3      902.54      907.09     31.23 o 
   5   2  -3      331.92      369.64     25.07 o 
   6   2  -3      135.43      185.38     36.89 o 
   7   2  -3       12.00       12.36      6.64 o 
   8   2  -3        0.11       -6.45      6.45 o 
   0   3  -3      527.25      525.07     12.46 o 
   1   3  -3    12009.93    12403.76    869.91 o 
   2   3  -3      727.98      731.21     13.95 o 
   3   3  -3     2413.63     2495.39     74.95 o 
   4   3  -3      222.79      253.96     13.24 o 
   5   3  -3       53.66       61.40      8.02 o 
   6   3  -3       60.40       68.04     11.29 o 
   7   3  -3       82.21       87.41     14.91 o 
   8   3  -3        0.86       -1.30      5.17 o 
   1   4  -3     2186.36     2070.35     82.38 o 
   2   4  -3      343.72      364.24      8.30 o 
   3   4  -3     1320.34     1218.70     30.70 o 
   4   4  -3      338.83      336.18     11.96 o 
   5   4  -3      421.43      383.65     26.34 o 
   6   4  -3       31.24       30.67      8.22 o 
   7   4  -3        7.75       13.89      5.40 o 
   8   4  -3        1.62        1.36      4.33 o 
   0   5  -3     5279.49     5466.69    263.68 o 
   1   5  -3     4162.70     4233.31    142.36 o 
   2   5  -3      631.19      611.03     15.99 o 
   3   5  -3      532.66      525.69     13.21 o 
   4   5  -3      163.77      168.61      8.07 o 
   5   5  -3       19.06       21.49      3.61 o 
   6   5  -3       91.21      111.41     11.25 o 
   7   5  -3       63.30       65.91      9.16 o 
   8   5  -3        8.79       14.40      6.88 o 
   1   6  -3      332.41      331.89     11.66 o 
   2   6  -3     4656.09     4546.33    217.01 o 
   3   6  -3      339.20      349.43     11.38 o 
   4   6  -3     1699.95     1705.85     56.00 o 
   5   6  -3        5.11        6.45      3.77 o 
   6   6  -3      200.18      221.70     10.81 o 
   7   6  -3        2.16        4.21      4.91 o 
   8   6  -3       13.40       19.81      7.63 o 
   0   7  -3     1330.94     1059.87    101.55 o 
   1   7  -3      423.36      409.13     14.42 o 
   2   7  -3     1353.77     1231.43     38.32 o 
   3   7  -3       46.30       48.44      4.66 o 
   4   7  -3      103.56      103.07      7.15 o 
   5   7  -3        0.13       -0.24      3.14 o 
   6   7  -3       14.43       11.64      2.86 o 
   7   7  -3       19.65       27.92      7.68 o 
   1   8  -3     1382.30     1330.87     43.07 o 
   2   8  -3     1343.78     1382.75     45.80 o 
   3   8  -3      297.08      306.58     14.32 o 
   4   8  -3      883.07      844.16     38.52 o 
   5   8  -3      203.21      219.72      9.56 o 
   6   8  -3       36.36       29.78      5.03 o 
   7   8  -3        3.91        2.03      5.01 o 
   0   9  -3     1601.42     1696.53     74.93 o 
   1   9  -3     2243.00     2133.15    121.33 o 
   2   9  -3       96.58       93.06      6.82 o 
   3   9  -3      199.24      183.21     15.47 o 
   4   9  -3       40.90       43.10      4.62 o 
   5   9  -3       28.59       30.93      5.69 o 
   6   9  -3        0.72       -5.05      5.05 o 
   7   9  -3       15.85       19.43      7.51 o 
   1  10  -3        3.81        3.86      4.07 o 
   2  10  -3      300.30      292.45     16.09 o 
   3  10  -3      548.04      528.33     23.35 o 
   4  10  -3      107.53      101.57      6.44 o 
   5  10  -3      108.81      124.11      7.93 o 
   6  10  -3       13.95       10.51      4.61 o 
   7  10  -3        5.82       -5.81      5.81 o 
   0  11  -3      324.39      313.40     28.39 o 
   1  11  -3      663.89      684.13     43.42 o 
   2  11  -3      940.88      954.96     65.08 o 
   3  11  -3      189.25      199.07     14.87 o 
   4  11  -3        8.60        2.05      3.53 o 
   5  11  -3        2.85        3.04      3.49 o 
   6  11  -3        9.22       18.29      7.78 o 
   7  11  -3        2.04       -7.06      8.56 o 
   1  12  -3       45.18       51.46      7.55 o 
   2  12  -3      380.78      368.65     26.73 o 
   3  12  -3       19.68       19.39      6.73 o 
   4  12  -3      252.61      267.41     15.74 o 
   5  12  -3        8.94        4.50      4.73 o 
   6  12  -3        3.92       -3.92      5.92 o 
   7  12  -3        1.16        0.55     18.20 o 
   0  13  -3      359.94      390.79     40.36 o 
   1  13  -3       32.84       46.00      9.36 o 
   2  13  -3      218.94      248.71     17.78 o 
   3  13  -3       36.20       34.17      5.89 o 
   4  13  -3       30.99       22.44      7.21 o 
   5  13  -3       26.75       24.15      6.03 o 
   6  13  -3       18.63       17.28      8.44 o 
   1  14  -3       13.51       17.47      5.30 o 
   2  14  -3      248.83      260.07     20.72 o 
   3  14  -3      275.14      285.96     23.02 o 
   4  14  -3       19.13       22.61      7.37 o 
   5  14  -3       68.04       69.58     10.87 o 
   6  14  -3       26.22        6.22      6.57 o 
   0  15  -3       16.59       10.68      9.51 o 
   1  15  -3      136.71      146.70     15.54 o 
   2  15  -3        8.34        5.94      5.34 o 
   3  15  -3       35.68       28.43      7.17 o 
   4  15  -3       56.27       49.49      9.40 o 
   5  15  -3        8.86        9.61      6.85 o 
   6  15  -3        8.68        5.35      7.44 o 
   1  16  -3       52.67       67.89     12.70 o 
   2  16  -3        0.62        1.79      4.20 o 
   3  16  -3      104.41      115.41     12.42 o 
   4  16  -3       26.12       25.19      8.45 o 
   5  16  -3       19.55       22.91      8.23 o 
   0  17  -3      125.13      105.10     14.52 o 
   1  17  -3       27.12       30.06      5.62 o 
   2  17  -3        6.68       11.04      5.73 o 
   3  17  -3       16.92        8.67      7.31 o 
   4  17  -3        1.21        2.33      5.81 o 
   5  17  -3        3.02       -6.63      6.63 o 
   1  18  -3        3.33       -1.34      4.90 o 
   2  18  -3       15.03       15.78      6.75 o 
   3  18  -3       19.29       15.56      7.53 o 
   4  18  -3       22.41       11.18      7.45 o 
   0  19  -3       39.44       44.92     12.99 o 
   1  19  -3        2.62        1.54      5.58 o 
   2  19  -3       49.44       48.38     12.50 o 
   3  19  -3        2.33       12.38      8.26 o 
   1  20  -3        2.32       -3.42      6.15 o 
   2  20  -3        2.22        9.10      5.01 o 
   3  20  -3       18.86       35.16      9.79 o 
   0  21  -3        0.29       -4.24      8.36 o 
   1  21  -3        0.49       -5.12      6.81 o 
   0   0  -2    17549.36    18460.07   2597.00 o 
   2   0  -2     8213.21     8909.62    729.93 o 
   4   0  -2       22.22       22.47      7.08 o 
   6   0  -2      108.18      135.83     23.99 o 
   8   0  -2       55.35       11.96     13.86 o 
   1   1  -2     7318.14     7571.66    287.60 o 
   2   1  -2     3118.45     3110.74    110.49 o 
   3   1  -2     1601.27     1546.32     48.49 o 
   4   1  -2      882.33      853.95     32.03 o 
   5   1  -2      653.62      724.00     50.14 o 
   6   1  -2      272.45      315.73     22.86 o 
   7   1  -2        0.72       -5.30      5.30 o 
   8   1  -2        0.71       -1.12      5.74 o 
   0   2  -2     2816.99     2557.38    211.98 o 
   1   2  -2    13287.05    13635.00    743.19 o 
   2   2  -2     4393.75     4394.11    138.50 o 
   3   2  -2      408.66      415.04     11.65 o 
   4   2  -2      355.45      380.98      9.81 o 
   5   2  -2       33.09       34.80      5.58 o 
   6   2  -2       22.54       22.66      6.47 o 
   7   2  -2      116.30      155.37     14.95 o 
   8   2  -2       16.61        5.49      6.68 o 
   1   3  -2     3244.93     3120.65    111.22 o 
   2   3  -2      776.41      779.55     15.14 o 
   3   3  -2     5129.58     5391.00    226.13 o 
   4   3  -2      191.28      197.11      8.44 o 
   5   3  -2     1512.80     1695.77     55.20 o 
   6   3  -2       80.49       67.01     18.15 o 
   7   3  -2       15.93       13.71      5.41 o 
   8   3  -2        9.76        6.50      6.20 o 
   0   4  -2     7180.93     7623.88    407.46 o 
   1   4  -2     3872.58     3887.37    122.16 o 
   2   4  -2      191.82      177.04      6.69 o 
   3   4  -2     1266.81     1269.24     35.89 o 
   4   4  -2       68.45       70.39      5.13 o 
   5   4  -2       44.88       58.78      5.06 o 
   6   4  -2        0.13        5.79      4.70 o 
   7   4  -2        0.79        3.55      4.64 o 
   8   4  -2        2.82        2.76      4.94 o 
   1   5  -2      255.39      235.91      4.91 o 
   2   5  -2      402.84      329.36     13.16 o 
   3   5  -2     2491.41     2359.47     67.05 o 
   4   5  -2      606.73      636.01     20.47 o 
   5   5  -2      357.41      373.25     14.84 o 
   6   5  -2       47.46       55.61      5.55 o 
   7   5  -2       12.61       11.72      4.95 o 
   8   5  -2        5.43        3.79      4.60 o 
   0   6  -2     2576.07     2293.11    198.56 o 
   1   6  -2      588.26      584.37     14.57 o 
   2   6  -2     4811.34     4705.18    199.49 o 
   3   6  -2        1.38        0.06      2.29 o 
   4   6  -2      110.36      119.07      6.90 o 
   5   6  -2       89.94       95.91      6.88 o 
   6   6  -2       94.06      114.48      9.68 o 
   7   6  -2        6.72       10.49      5.54 o 
   8   6  -2       29.73       26.53      7.08 o 
   1   7  -2       52.83       61.16      5.22 o 
   2   7  -2     1682.41     1510.76     90.26 o 
   3   7  -2      763.57      748.00     27.08 o 
   4   7  -2      829.31      800.16     26.47 o 
   5   7  -2      114.15      128.56      8.39 o 
   6   7  -2       40.81       39.00      5.31 o 
   7   7  -2        5.50        6.43      4.71 o 
   8   7  -2        6.32        4.43      5.95 o 
   0   8  -2     5255.05     5450.99    423.04 o 
   1   8  -2     2098.91     1949.49     82.74 o 
   2   8  -2      593.99      595.39     28.81 o 
   3   8  -2      430.00      420.85     19.47 o 
   4   8  -2       94.25       93.75      7.45 o 
   5   8  -2       45.96       59.48      6.47 o 
   6   8  -2       89.36       95.41      8.48 o 
   7   8  -2        5.89       13.09      6.05 o 
   1   9  -2      675.06      627.62     28.73 o 
   2   9  -2      239.06      243.34     12.16 o 
   3   9  -2      679.48      679.22     26.66 o 
   4   9  -2       50.69       44.41      9.26 o 
   5   9  -2      394.05      395.62     20.13 o 
   6   9  -2       24.49       21.63      5.76 o 
   7   9  -2        3.54        1.11      5.74 o 
   0  10  -2      385.86      354.67     30.72 o 
   1  10  -2      754.91      724.48     36.26 o 
   2  10  -2      273.42      273.67     13.69 o 
   3  10  -2      119.20      104.76      8.97 o 
   4  10  -2      110.04      113.12     12.96 o 
   5  10  -2       29.39       19.55      5.02 o 
   6  10  -2        7.19       10.49      5.70 o 
   7  10  -2        7.37        7.91      5.96 o 
   1  11  -2      353.28      355.60     18.86 o 
   2  11  -2      876.49      954.41     64.12 o 
   3  11  -2      180.62      210.84     13.07 o 
   4  11  -2      329.44      346.46     25.19 o 
   5  11  -2       69.36       69.93      7.85 o 
   6  11  -2       94.58       74.84     15.14 o 
   7  11  -2       15.75        4.90      8.16 o 
   0  12  -2     1033.99     1065.29    174.19 o 
   1  12  -2       32.50       39.03      6.97 o 
   2  12  -2      251.78      236.11     18.19 o 
   3  12  -2       38.31       32.86      7.82 o 
   4  12  -2       21.06       16.82      7.44 o 
   5  12  -2        1.58        1.66      1.32 o 
   6  12  -2        6.83        8.71      5.01 o 
   7  12  -2        1.62        7.57      7.02 o 
   1  13  -2       37.13       30.65      6.74 o 
   2  13  -2      327.28      331.05     23.24 o 
   3  13  -2      150.51      142.39     14.69 o 
   4  13  -2      283.36      294.17     32.76 o 
   5  13  -2        7.49        1.16      6.31 o 
   6  13  -2       10.85        6.93      4.95 o 
   0  14  -2      196.56      250.37     43.17 o 
   1  14  -2      507.19      573.93     44.24 o 
   2  14  -2      237.18      252.98     16.85 o 
   3  14  -2       19.80       16.38      7.98 o 
   4  14  -2        3.15        2.51      7.52 o 
   5  14  -2        4.62        6.48      5.11 o 
   6  14  -2        0.41        5.34      6.05 o 
   1  15  -2       38.31       38.79      7.06 o 
   2  15  -2       25.53       21.09      7.09 o 
   3  15  -2       39.84       39.85     10.65 o 
   4  15  -2       12.54       19.14     10.59 o 
   5  15  -2        4.53       -0.61      5.32 o 
   6  15  -2        2.69        4.68     13.23 o 
   0  16  -2       77.73      105.56     12.53 o 
   1  16  -2      103.57      118.35     13.84 o 
   2  16  -2        1.40        4.28      6.26 o 
   3  16  -2      103.80       89.93     10.96 o 
   4  16  -2       37.24       37.72      9.53 o 
   5  16  -2        5.99       -0.24      9.21 o 
   1  17  -2        7.78       14.04      6.67 o 
   2  17  -2       36.90       42.04     11.30 o 
   3  17  -2       56.32       62.30     10.52 o 
   4  17  -2       94.41       96.18     18.30 o 
   5  17  -2        4.26        2.07      9.33 o 
   0  18  -2       41.30       35.99      9.87 o 
   1  18  -2        3.07        1.34      6.86 o 
   2  18  -2       22.47       23.38      7.43 o 
   3  18  -2        8.66        3.70      9.29 o 
   4  18  -2        0.79        0.85      9.05 o 
   1  19  -2        9.29        6.74      4.96 o 
   2  19  -2       13.99       14.06      7.58 o 
   3  19  -2        5.85        5.80      7.99 o 
   4  19  -2        6.45        0.56      6.61 o 
   0  20  -2        7.33       11.13     11.21 o 
   1  20  -2       22.04       27.49      6.66 o 
   2  20  -2       10.29        9.12     10.74 o 
   3  20  -2       14.93       19.09      9.46 o 
   1  21  -2        9.35       15.27      6.74 o 
   2  21  -2        2.13        2.47     10.44 o 
   2   0  -1     5384.18     5535.24    258.82 o 
   4   0  -1     3848.26     3960.35    211.72 o 
   6   0  -1      140.87      156.81     27.58 o 
   8   0  -1       25.39        1.70      6.91 o 
   1   1  -1     5276.53     5482.95    163.87 o 
   2   1  -1     2612.49     2628.76     56.79 o 
   3   1  -1      795.71      833.06     20.58 o 
   4   1  -1       20.70       19.89      2.39 o 
   5   1  -1      358.60      391.50     24.83 o 
   6   1  -1       26.38       29.93      6.07 o 
   7   1  -1        1.98       -3.51      7.14 o 
   8   1  -1       10.85        4.29      4.22 o 
   1   2  -1     4698.19     4935.12    215.90 o 
   2   2  -1     3688.67     3448.53    103.75 o 
   3   2  -1      782.69      679.64     17.71 o 
   4   2  -1     1011.88     1036.56     30.33 o 
   5   2  -1      799.40      899.90     32.74 o 
   6   2  -1      231.38      243.90     18.40 o 
   7   2  -1       17.55        9.06      4.88 o 
   8   2  -1        3.46        1.31      4.26 o 
   0   3  -1     2219.70     1955.61    134.87 o 
   1   3  -1    27552.10    26851.34   2659.19 o 
   2   3  -1     2883.29     2830.86    118.56 o 
   3   3  -1      692.34      665.65     16.79 o 
   4   3  -1       89.33       92.37      5.94 o 
   5   3  -1      313.34      356.72     19.78 o 
   6   3  -1       60.93       59.67      6.52 o 
   7   3  -1      100.79      121.56      9.44 o 
   8   3  -1        1.89        1.16      4.78 o 
   1   4  -1     5179.06     5190.00    215.80 o 
   2   4  -1     4278.99     4587.08    189.70 o 
   3   4  -1      536.82      469.48     15.29 o 
   4   4  -1      967.18     1051.94     27.54 o 
   5   4  -1      508.06      543.68     17.90 o 
   6   4  -1       29.53       34.53      4.53 o 
   7   4  -1       35.53       26.01      5.75 o 
   8   4  -1        4.27        9.33      6.02 o 
   0   5  -1    24111.08    23905.00   3325.76 o 
   1   5  -1     8670.88     9059.12    431.24 o 
   2   5  -1     2938.51     2864.89    101.01 o 
   3   5  -1      694.07      717.08     19.20 o 
   4   5  -1      144.60      143.55      7.75 o 
   5   5  -1      147.98      154.39      8.96 o 
   6   5  -1      123.63      148.48      8.99 o 
   7   5  -1       91.90      102.30     16.64 o 
   8   5  -1       22.89       31.02     10.81 o 
   1   6  -1      380.08      360.06     10.22 o 
   2   6  -1     2541.36     2367.84     70.88 o 
   3   6  -1      154.74      162.22     11.15 o 
   4   6  -1     1530.82     1595.28     52.23 o 
   5   6  -1      157.31      177.73      9.68 o 
   6   6  -1      705.35      784.75     32.57 o 
   7   6  -1        5.23        3.39      3.73 o 
   8   6  -1        2.39       10.49      6.93 o 
   0   7  -1     3895.67     3700.44    210.88 o 
   1   7  -1      521.18      470.86     13.99 o 
   2   7  -1     2188.03     2069.63     69.98 o 
   3   7  -1      210.11      212.48     12.68 o 
   4   7  -1       17.11       17.51      3.64 o 
   5   7  -1       29.45       33.38      4.66 o 
   6   7  -1        9.32        7.09      4.54 o 
   7   7  -1        5.49       12.77      4.77 o 
   8   7  -1        3.25        3.15     11.00 o 
   1   8  -1     1155.63     1112.95     39.81 o 
   2   8  -1      207.87      189.81     11.29 o 
   3   8  -1      660.63      616.49     24.00 o 
   4   8  -1     1140.83     1132.17     45.20 o 
   5   8  -1      241.55      265.38     15.40 o 
   6   8  -1       98.33       87.38      8.99 o 
   7   8  -1       31.48       33.86      6.29 o 
   0   9  -1      436.03      464.04     43.78 o 
   1   9  -1     4173.16     4125.37    158.75 o 
   2   9  -1      396.23      378.36     22.73 o 
   3   9  -1      444.89      414.96     15.68 o 
   4   9  -1        3.97        4.64      5.92 o 
   5   9  -1       47.39       57.93      7.59 o 
   6   9  -1       22.37       25.38      5.66 o 
   7   9  -1       27.44       28.66      6.52 o 
   1  10  -1      157.53      140.91     11.25 o 
   2  10  -1      305.80      323.90     14.72 o 
   3  10  -1     1148.81     1116.02     44.10 o 
   4  10  -1       95.79       98.38      9.98 o 
   5  10  -1       31.62       30.07      5.11 o 
   6  10  -1        9.77       10.46      5.18 o 
   7  10  -1        9.49       15.08      6.29 o 
   0  11  -1      705.85      719.00    113.39 o 
   1  11  -1      882.36      904.14     88.05 o 
   2  11  -1      688.56      675.82     34.85 o 
   3  11  -1      369.29      379.66     19.58 o 
   4  11  -1      250.57      242.51     15.97 o 
   5  11  -1       39.87       25.09     10.56 o 
   6  11  -1       36.07       38.92      7.02 o 
   7  11  -1       16.06        7.09      8.01 o 
   1  12  -1       88.13       94.96      7.47 o 
   2  12  -1       82.16       89.86     10.84 o 
   3  12  -1      485.23      460.87     23.41 o 
   4  12  -1      416.33      455.20     34.72 o 
   5  12  -1        4.33        6.09      4.54 o 
   6  12  -1       15.99       10.18      7.28 o 
   7  12  -1        1.56        1.60      8.00 o 
   0  13  -1      629.19      657.17    142.95 o 
   1  13  -1       22.90       29.05      4.61 o 
   2  13  -1      212.32      230.40     17.56 o 
   3  13  -1       16.93       19.99      6.46 o 
   4  13  -1       15.06       12.67      8.66 o 
   5  13  -1        4.00        5.11      5.08 o 
   6  13  -1       14.27       20.47      6.82 o 
   1  14  -1       86.12       82.47      9.59 o 
   2  14  -1      337.70      397.33     25.42 o 
   3  14  -1      163.78      164.44     13.89 o 
   4  14  -1       70.80       65.14     12.08 o 
   5  14  -1       49.68       41.74      8.84 o 
   6  14  -1       16.27       18.69     10.21 o 
   0  15  -1       63.32       54.40     17.02 o 
   1  15  -1       59.60       44.29      8.64 o 
   2  15  -1      120.35      110.75     10.39 o 
   3  15  -1        1.56        6.56      7.13 o 
   4  15  -1       25.26       12.95      9.43 o 
   5  15  -1        0.64       10.48      8.89 o 
   6  15  -1        3.31       11.53      6.86 o 
   1  16  -1       51.40       55.21      8.30 o 
   2  16  -1       63.18       60.96     11.17 o 
   3  16  -1       30.16       27.19      8.42 o 
   4  16  -1        4.90       -5.03      7.33 o 
   5  16  -1       33.08       37.91     10.87 o 
   0  17  -1      524.54      490.59     65.37 o 
   1  17  -1      155.70      180.26     16.76 o 
   2  17  -1       57.88       53.00     12.75 o 
   3  17  -1        7.24       12.70      9.19 o 
   4  17  -1       10.98        5.56      9.22 o 
   5  17  -1        8.37        4.80      9.34 o 
   1  18  -1       18.49       10.46      7.57 o 
   2  18  -1       36.68       36.55     12.55 o 
   3  18  -1       19.58       37.69     12.21 o 
   4  18  -1        0.95       -8.86      8.86 o 
   0  19  -1       42.12       40.99      9.48 o 
   1  19  -1        1.45        3.12      8.76 o 
   2  19  -1       53.79       64.08     14.12 o 
   3  19  -1       18.75       17.46      9.06 o 
   4  19  -1        8.32       16.00      8.88 o 
   1  20  -1        0.33        3.50      6.87 o 
   2  20  -1        8.29       10.04      7.75 o 
   3  20  -1       16.64       19.52      7.30 o 
   0  21  -1        3.88        6.89      6.69 o 
   1  21  -1        2.97        0.59      4.65 o 
   2  21  -1        9.87       15.76      8.60 o 
   2   0   0     9366.52     9239.84    595.57 o 
   4   0   0       62.15       68.25      5.78 o 
   6   0   0      559.13      609.36     41.96 o 
   8   0   0       46.74       -0.41      9.79 o 
   1   1   0     1261.56     1202.19     22.02 o 
   2   1   0      482.33      411.55      9.85 o 
   3   1   0     1568.50     1528.98     40.75 o 
   4   1   0     1075.54     1117.83     33.83 o 
   5   1   0      198.18      222.31     12.39 o 
   6   1   0      667.59      711.95     34.14 o 
   7   1   0        1.66        1.87      3.49 o 
   8   1   0        5.79        0.67     12.07 o 
   1   2   0     1224.11     1087.24     20.88 o 
   2   2   0     7264.09     7999.57    426.05 o 
   3   2   0      454.95      454.03     13.72 o 
   4   2   0      138.27      141.45      9.00 o 
   5   2   0        5.48        8.27      3.51 o 
   6   2   0        3.26        5.85      3.80 o 
   7   2   0       47.64       38.81     11.27 o 
   8   2   0        7.09        0.22     12.05 o 
   1   3   0        9.72       15.41      1.53 o 
   2   3   0      593.20      540.81     28.19 o 
   3   3   0     6910.35     7526.10    341.49 o 
   4   3   0       34.91       29.23      3.67 o 
   5   3   0     1082.83     1149.91     35.31 o 
   6   3   0      214.10      248.48     12.67 o 
   7   3   0      115.28       99.15     15.76 o 
   8   3   0        9.39       -0.26      9.11 o 
   0   4   0    47371.16    42356.71   7712.50 o 
   1   4   0     6256.04     6139.11    239.90 o 
   2   4   0      624.81      619.26     18.51 o 
   3   4   0      249.18      226.51      8.64 o 
   4   4   0      117.93      121.47      6.43 o 
   5   4   0      262.45      249.88     10.38 o 
   6   4   0       37.04       41.30      5.21 o 
   7   4   0        4.30        3.16      2.81 o 
   8   4   0        0.51       -2.30      8.85 o 
   1   5   0      489.19      428.75     10.38 o 
   2   5   0      543.77      571.97     14.66 o 
   3   5   0     2446.58     2093.18    223.75 o 
   4   5   0      558.03      582.66     18.98 o 
   5   5   0      923.67      956.38     29.67 o 
   6   5   0       29.61       28.35      4.45 o 
   7   5   0       89.38       75.73     11.63 o 
   8   5   0        4.96        4.37      9.45 o 
   0   6   0     3432.67     3206.04    162.58 o 
   1   6   0     1564.99     1410.59     63.46 o 
   2   6   0     3963.32     3708.28    134.51 o 
   3   6   0      549.90      536.43     19.42 o 
   4   6   0       85.25       93.18      7.06 o 
   5   6   0        4.74        5.26      3.72 o 
   6   6   0       78.03       86.49      7.80 o 
   7   6   0        1.98        5.37      4.09 o 
   8   6   0        6.37        5.94      5.33 o 
   1   7   0      652.97      641.18     19.94 o 
   2   7   0      255.59      232.04      8.41 o 
   3   7   0      721.90      697.84     23.89 o 
   4   7   0      620.73      578.24     26.85 o 
   5   7   0        1.05        2.13      3.77 o 
   6   7   0       15.80       17.17      4.73 o 
   7   7   0        1.64        1.54      3.67 o 
   8   7   0        2.38        7.42      9.07 o 
   0   8   0     1297.32     1095.46     70.18 o 
   1   8   0     7601.66     8143.43    479.09 o 
   2   8   0     1066.56      973.83     27.55 o 
   3   8   0       90.11       75.05      7.40 o 
   4   8   0      249.03      223.27     15.87 o 
   5   8   0      340.40      347.30     18.21 o 
   6   8   0      178.16      207.13     14.44 o 
   7   8   0       25.98       26.58      5.14 o 
   1   9   0      324.56      304.75     16.15 o 
   2   9   0       48.47       38.28      5.89 o 
   3   9   0      325.00      343.51     19.37 o 
   4   9   0      797.46      856.74     41.64 o 
   5   9   0      819.33      879.06     55.58 o 
   6   9   0        0.96       -1.13      4.27 o 
   7   9   0       98.93       84.51      9.36 o 
   0  10   0       89.65       96.72     23.51 o 
   1  10   0     2254.00     2208.23    122.70 o 
   2  10   0       31.96       29.39      5.54 o 
   3  10   0      152.93      145.94     11.17 o 
   4  10   0       37.43       35.35      6.34 o 
   5  10   0       11.93        9.72      4.36 o 
   6  10   0        0.27        4.97      5.05 o 
   7  10   0        7.54       12.86      6.15 o 
   1  11   0      286.08      302.57     30.49 o 
   2  11   0      463.08      494.29     25.26 o 
   3  11   0      684.25      726.66     32.71 o 
   4  11   0      401.55      417.65     28.43 o 
   5  11   0      177.24      163.03     14.39 o 
   6  11   0       58.87       47.78      8.72 o 
   7  11   0       21.25       18.19      6.67 o 
   0  12   0     1578.41     1578.92    239.69 o 
   1  12   0      228.13      254.13     25.95 o 
   2  12   0      345.50      342.95     19.23 o 
   3  12   0       41.37       41.69      6.79 o 
   4  12   0      208.84      202.86     16.41 o 
   5  12   0        0.30        1.27      4.94 o 
   6  12   0       18.28       21.53      6.93 o 
   7  12   0        2.69        5.56      6.50 o 
   1  13   0        2.11        5.06      4.84 o 
   2  13   0      123.02      134.00     13.91 o 
   3  13   0      242.53      269.55     24.20 o 
   4  13   0        7.71       12.63      7.82 o 
   5  13   0        0.23        9.24      5.03 o 
   6  13   0       27.44       30.06      7.20 o 
   0  14   0     1022.58     1138.26    234.54 o 
   1  14   0     1025.39     1055.18     97.04 o 
   2  14   0      859.29      928.09     54.64 o 
   3  14   0       85.26       93.00     10.96 o 
   4  14   0        4.47        4.62      6.40 o 
   5  14   0       32.44       35.62     10.12 o 
   6  14   0        8.18       11.99      8.11 o 
   1  15   0       33.81       31.10      9.02 o 
   2  15   0       10.12        8.25      5.80 o 
   3  15   0      258.52      262.86     27.93 o 
   4  15   0        3.39       -0.85      5.33 o 
   5  15   0        6.97       -0.26     12.01 o 
   6  15   0        8.28       20.04      7.82 o 
   0  16   0      135.30      152.98     29.60 o 
   1  16   0       14.86       10.19      5.22 o 
   2  16   0       45.00       55.57     10.26 o 
   3  16   0       81.93       84.80     14.57 o 
   4  16   0        0.03        9.81     11.87 o 
   5  16   0        7.31       19.04     10.15 o 
   1  17   0        5.21        1.12      5.00 o 
   2  17   0        7.90       11.58      6.69 o 
   3  17   0        1.04       -3.23      7.45 o 
   4  17   0       25.99       42.06     14.04 o 
   5  17   0        0.17        7.09      8.11 o 
   0  18   0       42.93       32.28     19.26 o 
   1  18   0       34.05       28.70      8.16 o 
   2  18   0       12.22       11.64      6.70 o 
   3  18   0        7.29        5.40      8.03 o 
   4  18   0       11.76        9.55     10.69 o 
   1  19   0       60.13       52.84      9.17 o 
   2  19   0       17.32       29.90     10.29 o 
   3  19   0        1.89        1.29      6.90 o 
   4  19   0       10.36        9.01     11.13 o 
   0  20   0        8.57      -10.96     17.51 o 
   1  20   0        5.80        3.84      8.56 o 
   2  20   0        1.90        0.29      7.67 o 
   3  20   0        8.10       -3.75     10.64 o 
   1  21   0        2.60        2.45      7.79 o 
   2  21   0        0.13        1.32      7.56 o 
   2   0   1     5566.87     5147.50    395.84 o 
   4   0   1     3574.30     3791.33    181.33 o 
   6   0   1       95.27      100.54     12.93 o 
   8   0   1       23.41       -0.14     19.30 o 
   1   1   1     4952.10     5037.82    138.54 o 
   2   1   1     2115.80     2068.76     43.49 o 
   3   1   1      869.35      878.67     20.55 o 
   4   1   1       29.38       28.23      3.04 o 
   5   1   1      357.40      412.28     22.89 o 
   6   1   1       10.85       11.05      3.40 o 
   7   1   1        2.28        1.74      2.58 o 
   8   1   1       13.84        0.40      9.40 o 
   1   2   1     5041.19     5129.69    189.26 o 
   2   2   1     3639.73     3623.93     98.37 o 
   3   2   1      893.36      787.63     17.28 o 
   4   2   1      965.74      940.61     26.14 o 
   5   2   1      838.06      880.27     27.06 o 
   6   2   1      209.78      214.19     13.28 o 
   7   2   1       18.33       10.80      4.03 o 
   8   2   1        3.29        0.84     13.12 o 
   0   3   1     2207.58     2005.40     67.55 o 
   1   3   1    26810.13    25228.45   2500.58 o 
   2   3   1     2926.77     3026.76     88.41 o 
   3   3   1      838.38      817.46     17.26 o 
   4   3   1       83.22       87.23      4.84 o 
   5   3   1      319.91      341.84     12.17 o 
   6   3   1       60.82       63.87      5.46 o 
   7   3   1      105.00      128.79      7.01 o 
   8   3   1        1.96        1.35     11.07 o 
   1   4   1     5741.67     5592.93    223.02 o 
   2   4   1     4381.86     4645.31    165.19 o 
   3   4   1      889.91      764.63     33.48 o 
   4   4   1      954.15     1019.15     28.67 o 
   5   4   1      579.30      579.73     18.47 o 
   6   4   1       20.00       22.10      4.12 o 
   7   4   1       24.83       23.98      4.34 o 
   8   4   1        4.16       -2.69      9.88 o 
   0   5   1    23886.42    24507.36   3468.73 o 
   1   5   1     7848.28     7971.95    433.33 o 
   2   5   1     3165.57     2975.70    217.89 o 
   3   5   1      609.72      587.01     18.42 o 
   4   5   1      151.85      175.72     16.22 o 
   5   5   1      141.02      137.68      7.75 o 
   6   5   1       99.45      104.59      8.18 o 
   7   5   1       88.15       94.80     11.41 o 
   8   5   1       25.60        8.02     12.76 o 
   1   6   1      371.71      348.83      9.22 o 
   2   6   1     2506.67     2326.30     77.85 o 
   3   6   1      141.57      148.23      6.75 o 
   4   6   1     1578.26     1590.53     53.86 o 
   5   6   1      152.43      162.23      8.57 o 
   6   6   1      689.80      730.23     27.28 o 
   7   6   1        4.02        3.80      3.02 o 
   8   6   1        3.56        6.94     13.72 o 
   0   7   1     4060.73     3838.37    272.52 o 
   1   7   1      434.92      390.63     13.66 o 
   2   7   1     2827.31     2717.82     89.89 o 
   3   7   1      241.54      236.63     11.53 o 
   4   7   1       24.88       22.66      3.94 o 
   5   7   1       35.50       33.74      4.63 o 
   6   7   1        6.06        7.62      3.65 o 
   7   7   1        7.98        9.50      3.75 o 
   8   7   1        8.29        5.25     10.82 o 
   1   8   1     1313.14     1259.97     58.12 o 
   2   8   1      318.38      296.37     11.11 o 
   3   8   1      570.10      557.26     25.60 o 
   4   8   1     1173.81     1122.37     47.64 o 
   5   8   1      250.46      278.30     14.30 o 
   6   8   1      109.25       93.81      7.95 o 
   7   8   1       26.56       32.85      5.63 o 
   0   9   1      494.69      496.61     67.14 o 
   1   9   1     3566.24     3397.29    180.46 o 
   2   9   1      393.72      369.08     16.25 o 
   3   9   1      377.15      354.89     20.37 o 
   4   9   1        6.82        6.53      4.71 o 
   5   9   1       36.36       42.37      7.92 o 
   6   9   1       21.90       22.23      5.23 o 
   7   9   1       22.24       25.26      5.65 o 
   1  10   1      180.38      169.79     10.20 o 
   2  10   1      325.78      332.19     17.83 o 
   3  10   1     1138.70     1153.64     55.44 o 
   4  10   1      111.64      113.37      9.81 o 
   5  10   1       18.88        9.62      5.78 o 
   6  10   1        6.98        6.61      4.55 o 
   7  10   1        4.85        6.13      4.68 o 
   0  11   1      685.44      710.61     89.61 o 
   1  11   1      901.13      901.38     79.26 o 
   2  11   1      778.10      769.81     42.91 o 
   3  11   1      361.21      362.52     26.19 o 
   4  11   1      250.03      251.62     19.71 o 
   5  11   1       39.07       43.42      7.44 o 
   6  11   1       35.68       40.31      6.90 o 
   7  11   1       16.33       22.69     11.53 o 
   1  12   1       82.79       87.89      8.09 o 
   2  12   1      171.27      177.91     16.90 o 
   3  12   1      497.25      491.84     27.58 o 
   4  12   1      426.60      492.42     41.26 o 
   5  12   1        5.83        1.60      5.35 o 
   6  12   1       15.98       17.03      4.83 o 
   7  12   1        2.44        1.68      5.23 o 
   0  13   1      501.68      493.67     65.03 o 
   1  13   1       11.15       16.56      5.90 o 
   2  13   1      168.08      177.76     14.73 o 
   3  13   1       15.90       18.33      6.21 o 
   4  13   1       19.05       21.10      8.20 o 
   5  13   1        4.46        3.36      5.97 o 
   6  13   1       12.85       16.00      7.96 o 
   1  14   1       88.06       86.37     13.56 o 
   2  14   1      326.71      364.26     24.13 o 
   3  14   1      156.28      167.47     16.75 o 
   4  14   1       49.07       45.23     12.19 o 
   5  14   1       49.44       40.41     10.59 o 
   6  14   1       13.98       10.16      7.92 o 
   0  15   1       61.67       43.50     17.49 o 
   1  15   1       71.59       67.52     10.37 o 
   2  15   1      112.98      105.23     11.54 o 
   3  15   1        2.83        2.82      8.05 o 
   4  15   1       23.41       21.06      6.55 o 
   5  15   1        0.19        1.81      6.28 o 
   6  15   1        3.24       13.41      6.71 o 
   1  16   1       48.37       56.58     10.05 o 
   2  16   1       70.55       75.17     11.05 o 
   3  16   1       52.80       51.08     12.18 o 
   4  16   1        5.31       12.73     13.57 o 
   5  16   1       35.15       19.00     10.74 o 
   0  17   1      505.26      488.59     64.31 o 
   1  17   1      151.32      166.38     18.71 o 
   2  17   1       59.83       54.11     10.91 o 
   3  17   1        6.05       13.08      7.25 o 
   4  17   1       10.90        7.93      9.22 o 
   5  17   1        8.27       13.47      8.78 o 
   1  18   1       18.75       19.37      8.79 o 
   2  18   1       42.25       40.09     11.12 o 
   3  18   1       21.16       26.88     13.34 o 
   4  18   1        1.24       10.84      8.70 o 
   0  19   1       46.34       55.68     21.49 o 
   1  19   1        1.39        7.53      6.54 o 
   2  19   1       58.75       63.78     11.37 o 
   3  19   1       18.85       18.54      9.98 o 
   4  19   1        8.55       15.47     11.73 o 
   1  20   1        0.34       -1.01      7.57 o 
   2  20   1        6.66       13.12     12.35 o 
   3  20   1       17.43        6.65      8.10 o 
   0  21   1        4.89      -15.00     19.78 o 
   1  21   1        0.95        4.97      6.81 o 
   2  21   1        9.30       13.47     10.78 o 
   0   0   2    14989.86    14343.78   2056.37 o 
   2   0   2     8838.00     9405.30    634.68 o 
   4   0   2       34.07       41.35      2.94 o 
   6   0   2       84.67       95.71      8.94 o 
   8   0   2       52.59       -2.07     22.20 o 
   1   1   2     7561.85     7501.21    321.28 o 
   2   1   2     3437.49     3359.85     84.57 o 
   3   1   2     1950.53     2006.09     37.06 o 
   4   1   2     1024.07      968.21     18.55 o 
   5   1   2      688.58      741.03     19.65 o 
   6   1   2      251.12      256.94     11.36 o 
   7   1   2        0.92        1.35      1.34 o 
   8   1   2        0.24       -0.56     13.48 o 
   0   2   2     3178.85     2768.60    135.04 o 
   1   2   2    13646.20    13125.36   1045.89 o 
   2   2   2     4534.70     4497.21    137.89 o 
   3   2   2      528.64      523.10      8.62 o 
   4   2   2      389.46      388.39      9.57 o 
   5   2   2       34.68       29.82      3.50 o 
   6   2   2       15.67       19.09      3.17 o 
   7   2   2      130.73      148.91      8.06 o 
   8   2   2       17.18        8.73      8.23 o 
   1   3   2     3255.29     3094.40     96.65 o 
   2   3   2      791.85      762.92     16.97 o 
   3   3   2     5013.32     5111.31    196.68 o 
   4   3   2      200.87      195.43      6.25 o 
   5   3   2     1437.00     1453.57     42.87 o 
   6   3   2       85.21       81.60      4.92 o 
   7   3   2       18.76       16.55      5.14 o 
   8   3   2        9.81        7.26     12.40 o 
   0   4   2     6082.12     6242.73    435.12 o 
   1   4   2     2764.30     2640.38     91.19 o 
   2   4   2      151.02      141.96      4.78 o 
   3   4   2     1178.26     1143.58     32.46 o 
   4   4   2       66.26       64.69      3.01 o 
   5   4   2       37.00       37.92      3.66 o 
   6   4   2        2.41        3.62      2.27 o 
   7   4   2        2.51        0.23      4.08 o 
   8   4   2        3.23       -7.62      8.80 o 
   1   5   2      182.55      178.14      6.04 o 
   2   5   2      543.68      450.20     11.10 o 
   3   5   2     2436.56     2268.87     76.11 o 
   4   5   2      546.29      533.60     16.93 o 
   5   5   2      308.02      294.18     11.98 o 
   6   5   2       34.78       35.35      3.36 o 
   7   5   2       11.20       -0.11      5.90 o 
   8   5   2        4.37        2.68      5.54 o 
   0   6   2     2635.15     2311.64    156.09 o 
   1   6   2      621.18      574.10     17.51 o 
   2   6   2     4505.63     4537.96    200.07 o 
   3   6   2        0.14        0.44      2.68 o 
   4   6   2      124.57      123.48      6.69 o 
   5   6   2       85.27       83.94      5.36 o 
   6   6   2      100.72      105.45     11.78 o 
   7   6   2        6.77        6.84      4.15 o 
   8   6   2       29.39       21.24     11.47 o 
   1   7   2       83.86       79.01      4.28 o 
   2   7   2     1988.27     1913.24     72.06 o 
   3   7   2      768.22      726.31     21.69 o 
   4   7   2      847.05      811.70     27.70 o 
   5   7   2       85.12       82.98      6.82 o 
   6   7   2       30.15       26.94      4.58 o 
   7   7   2        4.93        0.41      3.30 o 
   8   7   2        4.61       12.00     11.54 o 
   0   8   2     4969.60     5048.39    337.39 o 
   1   8   2     2002.13     1803.24     68.97 o 
   2   8   2      468.11      460.03     24.35 o 
   3   8   2      430.90      423.43     21.37 o 
   4   8   2       99.85       92.73      8.06 o 
   5   8   2       48.01       48.30      6.39 o 
   6   8   2       82.38       67.95      9.02 o 
   7   8   2       12.43       16.35      5.64 o 
   1   9   2      656.18      623.24     29.70 o 
   2   9   2      219.76      226.21     15.45 o 
   3   9   2      839.14      875.23     49.77 o 
   4   9   2       43.52       49.65      6.13 o 
   5   9   2      392.88      390.14     22.59 o 
   6   9   2       19.34       21.51      5.65 o 
   7   9   2        3.51        8.70     10.66 o 
   0  10   2      494.80      496.40     45.16 o 
   1  10   2      652.28      609.48     32.77 o 
   2  10   2      300.42      308.05     30.24 o 
   3  10   2      155.18      147.72     11.55 o 
   4  10   2      106.21      103.83     10.69 o 
   5  10   2       31.48       20.71      7.07 o 
   6  10   2        8.38        5.46      4.28 o 
   7  10   2        7.36       10.54      8.03 o 
   1  11   2      353.06      370.31     23.31 o 
   2  11   2      896.44      917.66     68.95 o 
   3  11   2      164.64      165.91     26.92 o 
   4  11   2      313.16      339.79     23.52 o 
   5  11   2       81.97       69.09     10.82 o 
   6  11   2       97.07      109.32     10.11 o 
   7  11   2       15.94        9.67      7.49 o 
   0  12   2     1051.26      982.09    106.43 o 
   1  12   2       49.48       58.81      6.68 o 
   2  12   2      298.95      261.36     22.17 o 
   3  12   2       32.40       31.69      8.47 o 
   4  12   2       23.91       13.88      7.19 o 
   5  12   2        1.36        4.03      5.32 o 
   6  12   2        2.73        1.98      5.50 o 
   7  12   2        1.49       -3.73      6.76 o 
   1  13   2       34.68       30.52      5.65 o 
   2  13   2      350.19      372.10     29.94 o 
   3  13   2      166.70      138.08     26.53 o 
   4  13   2      309.87      341.81     23.68 o 
   5  13   2        4.64       11.20      6.56 o 
   6  13   2        6.71       16.79     13.07 o 
   0  14   2      232.17      234.11     21.90 o 
   1  14   2      444.95      449.49     38.10 o 
   2  14   2      255.19      265.08     23.61 o 
   3  14   2       23.03       16.59      5.49 o 
   4  14   2        3.54        5.12      6.27 o 
   5  14   2        2.88        5.70      6.08 o 
   6  14   2        0.10        2.05      6.00 o 
   1  15   2       50.01       49.75     11.93 o 
   2  15   2       24.34       20.70      9.04 o 
   3  15   2       44.12       44.94     11.52 o 
   4  15   2       16.46       27.85      7.67 o 
   5  15   2        8.15        9.41      9.13 o 
   6  15   2        3.74       18.11      7.42 o 
   0  16   2       81.43      112.70     25.61 o 
   1  16   2      107.06       93.00     23.97 o 
   2  16   2        2.36        7.59      5.21 o 
   3  16   2      102.87       96.70     17.49 o 
   4  16   2       38.33       40.63      9.15 o 
   5  16   2        5.34        4.32      8.58 o 
   1  17   2        8.29        6.38      7.27 o 
   2  17   2       34.77       24.96      8.96 o 
   3  17   2       53.50       58.83     13.26 o 
   4  17   2       92.32       85.91     15.93 o 
   5  17   2        5.09       22.18      9.03 o 
   0  18   2       21.47       20.68     12.59 o 
   1  18   2        4.61        5.02      6.39 o 
   2  18   2       12.40       -0.29      9.06 o 
   3  18   2        6.69       15.10      8.80 o 
   4  18   2        0.82       -4.86      9.11 o 
   1  19   2       10.31       -0.87      9.99 o 
   2  19   2       10.87       18.96      8.71 o 
   3  19   2        6.69        0.89      8.39 o 
   4  19   2        5.54       -0.70      9.01 o 
   0  20   2        6.83        1.74     15.54 o 
   1  20   2       24.84       16.82     11.56 o 
   2  20   2        8.81       14.98      8.23 o 
   3  20   2       15.05        3.32     13.29 o 
   1  21   2        9.64       11.53      7.56 o 
   2  21   2        2.09        5.44     12.92 o 
   2   0   3     2490.69     2297.40    117.94 o 
   4   0   3     3472.57     3452.73    235.53 o 
   6   0   3      234.00      262.11     34.50 o 
   8   0   3        6.42       -1.24     19.71 o 
   0   1   3     5991.50     6154.34    427.13 o 
   1   1   3     1791.04     1724.67     38.97 o 
   2   1   3      518.45      444.16     12.55 o 
   3   1   3     1354.04     1470.19     28.39 o 
   4   1   3       46.41       47.33      2.97 o 
   5   1   3      286.38      276.96      9.65 o 
   6   1   3      348.59      423.75     27.36 o 
   7   1   3        4.49       -0.12      8.06 o 
   8   1   3        8.30        0.34     15.07 o 
   1   2   3      655.46      617.30     14.24 o 
   2   2   3     2777.39     2724.07     72.05 o 
   3   2   3     5694.99     6049.69    230.80 o 
   4   2   3      831.33      802.91     20.37 o 
   5   2   3      217.55      233.06     12.45 o 
   6   2   3      118.89      117.44      5.75 o 
   7   2   3       14.06       14.13     11.59 o 
   8   2   3        0.36        9.27     12.09 o 
   0   3   3      506.12      508.74     16.07 o 
   1   3   3    12894.72    13497.97   1091.60 o 
   2   3   3      691.18      701.53     23.58 o 
   3   3   3     2380.45     2458.52     74.68 o 
   4   3   3      214.61      247.67     13.38 o 
   5   3   3       34.71       31.31      4.29 o 
   6   3   3       60.62       62.60      5.33 o 
   7   3   3       77.81       77.36     30.78 o 
   8   3   3        0.82       13.50     11.55 o 
   1   4   3     2103.76     1990.96     74.97 o 
   2   4   3      508.66      495.79     22.81 o 
   3   4   3     1847.06     1738.90     42.84 o 
   4   4   3      413.50      388.67      9.46 o 
   5   4   3      430.64      370.02     14.57 o 
   6   4   3       38.35       39.27      4.09 o 
   7   4   3        5.24        4.82      3.38 o 
   8   4   3        1.85       -2.40     11.37 o 
   0   5   3     5357.84     4827.38    422.86 o 
   1   5   3     4072.59     4024.93    166.04 o 
   2   5   3      992.48      979.07     24.04 o 
   3   5   3      688.37      667.40     18.03 o 
   4   5   3      176.84      173.38      7.19 o 
   5   5   3       23.18       23.59      3.83 o 
   6   5   3      120.36      129.21     13.70 o 
   7   5   3       64.09       51.71     12.67 o 
   8   5   3        7.06       22.11     10.68 o 
   1   6   3      324.49      320.94     10.01 o 
   2   6   3     4642.46     4728.50    211.32 o 
   3   6   3      321.42      331.15     15.74 o 
   4   6   3     1714.59     1710.49     61.26 o 
   5   6   3        8.03        6.44      2.31 o 
   6   6   3      219.78      235.12     14.44 o 
   7   6   3        1.35       -0.23      3.63 o 
   8   6   3       15.98       -4.48     15.35 o 
   0   7   3     1916.82     1671.69     70.18 o 
   1   7   3      479.52      457.42     19.04 o 
   2   7   3     1266.34     1203.20     40.79 o 
   3   7   3       48.21       57.72      5.55 o 
   4   7   3      111.87      104.66      7.03 o 
   5   7   3        0.31        1.99      2.86 o 
   6   7   3        5.30       -0.48      2.86 o 
   7   7   3       20.59       24.30      6.29 o 
   1   8   3     1220.71     1194.11     62.50 o 
   2   8   3     1363.40     1397.19     62.95 o 
   3   8   3      276.09      276.03     12.24 o 
   4   8   3      883.92      859.35     29.05 o 
   5   8   3      156.18      152.58      9.50 o 
   6   8   3       48.80       40.19      5.28 o 
   7   8   3        5.19       -1.50      4.11 o 
   0   9   3     1723.43     1756.89    101.58 o 
   1   9   3     2101.33     2084.81    104.11 o 
   2   9   3      115.68      104.16      9.96 o 
   3   9   3      255.95      245.83     10.89 o 
   4   9   3       33.81       25.91      8.33 o 
   5   9   3       33.89       29.50      4.61 o 
   6   9   3        0.82        0.63      3.14 o 
   7   9   3       16.46       20.13      7.25 o 
   1  10   3       22.63       22.41      3.88 o 
   2  10   3      342.71      333.56     14.14 o 
   3  10   3      574.91      566.49     25.49 o 
   4  10   3       93.85      100.21     11.89 o 
   5  10   3      109.26      101.26     12.33 o 
   6  10   3       10.54       11.31      5.12 o 
   7  10   3        3.61        3.60      6.62 o 
   0  11   3      361.53      322.06     20.48 o 
   1  11   3      701.08      724.05     46.08 o 
   2  11   3      806.26      840.10     50.10 o 
   3  11   3      206.76      204.26     13.21 o 
   4  11   3        8.28        7.73      5.15 o 
   5  11   3        2.65        4.40      4.84 o 
   6  11   3       11.27       16.85      4.44 o 
   7  11   3        3.13       14.54      8.42 o 
   1  12   3       49.43       57.70      6.29 o 
   2  12   3      371.61      385.99     25.66 o 
   3  12   3       19.82       19.90      6.55 o 
   4  12   3      221.05      207.42     34.04 o 
   5  12   3       12.55       10.40      5.11 o 
   6  12   3        1.13        6.42      6.21 o 
   0  13   3      295.20      318.81     26.88 o 
   1  13   3       51.96       58.50      8.39 o 
   2  13   3      141.91      144.72     23.40 o 
   3  13   3       39.61       40.68      8.36 o 
   4  13   3       26.37       19.98      7.48 o 
   5  13   3       30.09       26.30      7.83 o 
   6  13   3       17.23       21.64      7.98 o 
   1  14   3       15.13       17.04      6.65 o 
   2  14   3      205.49      218.90     28.62 o 
   3  14   3      292.63      325.31     21.48 o 
   4  14   3       11.69        2.18      8.66 o 
   5  14   3       73.29       71.77     10.84 o 
   6  14   3       24.76       12.33      6.31 o 
   0  15   3       11.02       16.21     11.86 o 
   1  15   3      167.27      161.99     16.02 o 
   2  15   3       11.72        5.95      9.50 o 
   3  15   3       44.96       34.97      9.46 o 
   4  15   3       51.12       50.01     10.28 o 
   5  15   3        9.11       12.66      7.70 o 
   6  15   3        8.51        7.90      6.73 o 
   1  16   3       55.71       59.10     13.98 o 
   2  16   3        0.12        0.25      5.42 o 
   3  16   3      100.44       78.71     23.43 o 
   4  16   3       24.26       27.59     10.60 o 
   5  16   3       17.00       18.50      7.53 o 
   0  17   3      129.35       57.62     54.06 o 
   1  17   3       28.95       27.13     14.54 o 
   2  17   3        4.87       -1.95     10.97 o 
   3  17   3       13.04        5.76      8.40 o 
   4  17   3        1.20       12.53      8.97 o 
   5  17   3        3.02       13.93      9.97 o 
   1  18   3        2.87        3.58      7.91 o 
   2  18   3       15.13        9.23      9.27 o 
   3  18   3       16.80        2.65      7.96 o 
   4  18   3       32.80       43.91     11.77 o 
   0  19   3       51.29       18.49     24.68 o 
   1  19   3        2.17        0.28      8.09 o 
   2  19   3       57.93       21.51     20.16 o 
   3  19   3        2.33        5.74      9.41 o 
   1  20   3        2.02        1.17      8.87 o 
   2  20   3        3.12       12.21      8.61 o 
   3  20   3       16.74        3.14     11.35 o 
   0  21   3        0.26       10.52     10.79 o 
   1  21   3        0.34       -4.07     13.43 o 
   0   0   4    10165.55     9786.02   1178.46 o 
   2   0   4     2337.13     2554.14     77.51 o 
   4   0   4      611.17      600.65     37.26 o 
   6   0   4       71.71       59.10     12.67 o 
   8   0   4       55.41        2.21     12.00 o 
   1   1   4      429.40      409.15     10.36 o 
   2   1   4     3467.09     3490.73    117.91 o 
   3   1   4      381.02      328.39     12.70 o 
   4   1   4     1436.67     1358.62     53.45 o 
   5   1   4      419.67      461.25     22.25 o 
   6   1   4       37.12       29.92      9.27 o 
   7   1   4       67.23       50.53     21.17 o 
   8   1   4        0.16        4.09     15.45 o 
   0   2   4     6986.51     6430.85    349.56 o 
   1   2   4     7119.86     6999.57    363.63 o 
   2   2   4     2250.41     2218.43     67.21 o 
   3   2   4      601.72      626.63     15.96 o 
   4   2   4       65.78       62.11      3.58 o 
   5   2   4      282.81      324.71     21.09 o 
   6   2   4       66.42       70.96     15.97 o 
   7   2   4       41.11       32.15     16.86 o 
   8   2   4        7.75        4.45      9.79 o 
   1   3   4      727.47      668.73     20.38 o 
   2   3   4      447.40      461.22     17.80 o 
   3   3   4     3141.23     3096.89    133.23 o 
   4   3   4      116.22      118.68      7.40 o 
   5   3   4      607.33      603.14     22.16 o 
   6   3   4       26.01       22.50     10.73 o 
   7   3   4      117.30       80.62     32.35 o 
   8   3   4        3.52       -1.57     12.83 o 
   0   4   4     4001.38     3979.87    234.51 o 
   1   4   4     1668.93     1521.83     57.41 o 
   2   4   4      505.57      522.80     27.91 o 
   3   4   4      314.33      305.38     41.24 o 
   4   4   4      109.81      119.45      7.55 o 
   5   4   4       28.17       24.73      4.05 o 
   6   4   4       31.66       22.99      4.97 o 
   7   4   4       20.55       15.39      7.96 o 
   8   4   4       23.69       22.67     23.51 o 
   1   5   4      348.47      314.92     11.74 o 
   2   5   4     3220.24     3146.89    163.66 o 
   3   5   4     1607.07     1558.06     61.36 o 
   4   5   4     1442.46     1411.81     51.27 o 
   5   5   4      195.27      195.19      9.36 o 
   6   5   4       47.32       41.27      8.22 o 
   7   5   4        6.24       11.87     10.38 o 
   8   5   4        3.43       -0.46     11.09 o 
   0   6   4     9758.11     9655.06   1331.54 o 
   1   6   4      378.71      411.80     17.95 o 
   2   6   4     3626.16     3835.92    168.54 o 
   3   6   4        6.83        9.44      3.13 o 
   4   6   4      288.92      288.91     11.32 o 
   5   6   4       39.38       46.01      3.97 o 
   6   6   4      135.29      141.74     21.73 o 
   7   6   4       10.78        7.37      7.08 o 
   1   7   4     1069.25     1170.36     39.24 o 
   2   7   4      254.23      220.88     10.34 o 
   3   7   4       90.73       90.31      6.30 o 
   4   7   4      466.27      461.85     22.56 o 
   5   7   4        0.66       -0.74      2.09 o 
   6   7   4      133.64      119.00     18.30 o 
   7   7   4        6.09        2.67      9.18 o 
   0   8   4     2371.15     2297.37    175.48 o 
   1   8   4      674.78      617.51     29.16 o 
   2   8   4      591.15      595.04     23.55 o 
   3   8   4      251.78      258.95     12.37 o 
   4   8   4       24.69       28.75      5.92 o 
   5   8   4        8.59       11.50      4.04 o 
   6   8   4        1.79        2.51      2.73 o 
   7   8   4       26.67       45.61     21.97 o 
   1   9   4      703.56      715.48     39.24 o 
   2   9   4        8.00        8.09      5.70 o 
   3   9   4     1563.01     1596.17     70.56 o 
   4   9   4       19.05       18.93      4.67 o 
   5   9   4      223.79      220.94     17.98 o 
   6   9   4        6.46        5.96      3.12 o 
   7   9   4        4.21        4.46      9.74 o 
   0  10   4      449.54      434.24     49.57 o 
   1  10   4     1369.68     1390.34     73.75 o 
   2  10   4      145.79      142.05     13.05 o 
   3  10   4      106.79      108.50     11.90 o 
   4  10   4       17.10       15.43      5.21 o 
   5  10   4       12.56       12.00      5.58 o 
   6  10   4       12.80       10.95      3.25 o 
   7  10   4       42.64       65.15     22.66 o 
   1  11   4      459.80      486.73     34.85 o 
   2  11   4       37.95       36.29      8.54 o 
   3  11   4      271.59      297.05     33.30 o 
   4  11   4       53.19       58.84      8.80 o 
   5  11   4      143.18      142.94     14.14 o 
   6  11   4       31.13       26.75      5.53 o 
   7  11   4        8.09        9.98      7.96 o 
   0  12   4      797.66      774.67    102.95 o 
   1  12   4       91.40       94.81     13.29 o 
   2  12   4      198.24      184.93     20.45 o 
   3  12   4       48.07       36.89     10.69 o 
   4  12   4        0.06       -0.35      4.75 o 
   5  12   4       24.64       23.32      8.00 o 
   6  12   4        8.53       25.31      9.50 o 
   1  13   4      105.52      107.83     16.80 o 
   2  13   4      179.30      186.82     21.06 o 
   3  13   4      129.85      125.17     15.42 o 
   4  13   4       87.66       89.28     12.08 o 
   5  13   4        2.59        4.43      5.19 o 
   6  13   4       18.19       31.41     11.28 o 
   0  14   4      146.59      160.76     17.00 o 
   1  14   4      147.07      141.35     22.01 o 
   2  14   4      138.58      138.15     20.73 o 
   3  14   4       37.53       34.96      7.25 o 
   4  14   4       18.11       22.72      7.67 o 
   5  14   4        2.91        4.82      5.99 o 
   6  14   4        0.76       11.87     10.76 o 
   1  15   4       25.90       24.80     12.68 o 
   2  15   4       14.97       19.68     11.55 o 
   3  15   4       66.48       57.09     12.40 o 
   4  15   4       10.90       20.74      7.43 o 
   5  15   4       14.76       13.84      8.30 o 
   0  16   4        9.75       -0.14     19.58 o 
   1  16   4      170.94      135.48     53.37 o 
   2  16   4        2.04       -0.93      6.28 o 
   3  16   4        9.70        8.52      8.22 o 
   4  16   4        4.21       14.99      7.16 o 
   5  16   4        4.82        2.48      5.90 o 
   1  17   4        1.83        6.85     10.27 o 
   2  17   4       26.68        9.81     10.93 o 
   3  17   4        4.26       -1.40      8.79 o 
   4  17   4       14.70       19.30      9.77 o 
   0  18   4        8.00       -0.55     23.16 o 
   1  18   4        5.18       -1.84     11.49 o 
   2  18   4        9.55       10.35     12.56 o 
   3  18   4        4.96        2.93      6.41 o 
   4  18   4        4.36        9.52     10.32 o 
   1  19   4        1.59        1.34      8.37 o 
   2  19   4       45.91       23.99     18.82 o 
   3  19   4        3.66        6.19      7.75 o 
   0  20   4       30.84       -0.69     27.99 o 
   1  20   4       28.13       12.50      9.92 o 
   2  20   4       10.40        2.60     10.85 o 
   1  21   4        5.83        5.85     15.56 o 
   2   0   5     4426.79     4123.23    221.77 o 
   4   0   5     2087.64     2060.17    124.32 o 
   6   0   5      438.00      529.34     38.32 o 
   8   0   5       12.58       -0.28     20.40 o 
   0   1   5    11420.09    12688.09   1362.59 o 
   1   1   5     1148.46     1070.09     27.22 o 
   2   1   5     6499.14     6919.21    331.06 o 
   3   1   5      176.20      179.00      8.11 o 
   4   1   5       70.81       75.26      8.50 o 
   5   1   5        2.11        1.28      3.90 o 
   6   1   5       75.74       85.91     11.31 o 
   7   1   5       48.84       33.52     20.01 o 
   8   1   5        9.81        8.47     10.32 o 
   1   2   5     2909.39     2744.91    102.33 o 
   2   2   5       79.01       68.29      3.63 o 
   3   2   5     1370.28     1313.74     39.42 o 
   4   2   5      223.47      230.73     10.40 o 
   5   2   5      360.12      411.64     22.32 o 
   6   2   5       76.23       51.87     18.50 o 
   7   2   5        9.49        2.94     10.10 o 
   8   2   5        8.76       10.24     13.68 o 
   0   3   5       84.06       84.51      6.87 o 
   1   3   5     3278.15     3226.95    114.79 o 
   2   3   5      106.38      105.94      9.75 o 
   3   3   5      836.64      883.67     41.04 o 
   4   3   5      190.23      228.86     32.15 o 
   5   3   5        9.51        9.78      7.06 o 
   6   3   5       31.84       24.34      9.62 o 
   7   3   5      109.26       73.49     39.46 o 
   8   3   5        1.24       -1.61     16.01 o 
   1   4   5      528.01      491.45     21.16 o 
   2   4   5      105.07      103.14      7.57 o 
   3   4   5     1904.71     1754.81     63.77 o 
   4   4   5       81.25       86.49      7.90 o 
   5   4   5      453.90      416.57     17.50 o 
   6   4   5       50.13       34.09     18.94 o 
   7   4   5       30.82       16.50     13.67 o 
   8   4   5        2.05       16.79     16.14 o 
   0   5   5     1440.43     1397.32     63.33 o 
   1   5   5     1828.07     1796.44     81.05 o 
   2   5   5     2035.49     2053.58     83.51 o 
   3   5   5      117.51      130.57      9.36 o 
   4   5   5       16.86       16.17      5.89 o 
   5   5   5       85.90       79.13      6.16 o 
   6   5   5       31.77       31.94      6.95 o 
   7   5   5        4.12        4.41     11.27 o 
   1   6   5      158.24      182.53     14.02 o 
   2   6   5      718.37      684.56     35.72 o 
   3   6   5        7.73        4.56      4.32 o 
   4   6   5      324.77      332.23     16.95 o 
   5   6   5       33.37       26.11      6.26 o 
   6   6   5       40.14       29.76      8.80 o 
   7   6   5        5.36        0.91      8.28 o 
   0   7   5     3713.86     3725.20    384.44 o 
   1   7   5      343.86      384.15     18.90 o 
   2   7   5     1378.97     1421.20     72.68 o 
   3   7   5       57.06       59.56      8.68 o 
   4   7   5       25.65       24.23      7.76 o 
   5   7   5       20.68       23.86      6.00 o 
   6   7   5       93.72      103.30      8.87 o 
   7   7   5       25.05       26.93     18.61 o 
   1   8   5      229.41      216.34     16.51 o 
   2   8   5      292.04      277.38     25.27 o 
   3   8   5      754.74      752.46     40.00 o 
   4   8   5      222.59      255.27     16.81 o 
   5   8   5      147.81      152.55     11.84 o 
   6   8   5       25.55       22.00      5.30 o 
   7   8   5       10.41       16.85     10.17 o 
   0   9   5      718.07      717.97     49.06 o 
   1   9   5     1377.49     1388.11    111.34 o 
   2   9   5      105.84       95.86     12.38 o 
   3   9   5       99.91       95.95     10.29 o 
   4   9   5        7.51        9.69      7.05 o 
   5   9   5       59.23       66.20     11.83 o 
   6   9   5       12.92        4.13      5.32 o 
   7   9   5        5.74       -5.88     11.10 o 
   1  10   5       53.99       67.91      9.77 o 
   2  10   5      403.78      428.26     44.50 o 
   3  10   5       91.24      101.54     11.38 o 
   4  10   5       71.40       73.31      7.64 o 
   5  10   5      166.71      183.21     16.84 o 
   6  10   5       17.99       14.40      6.15 o 
   7  10   5       28.91       21.29     14.03 o 
   0  11   5      544.51      516.87     74.71 o 
   1  11   5      632.77      669.71     67.89 o 
   2  11   5      513.83      565.78     28.18 o 
   3  11   5       37.22       38.05      9.49 o 
   4  11   5      103.53      105.34     10.95 o 
   5  11   5       27.16       33.58     11.83 o 
   6  11   5       12.54        8.57      9.19 o 
   1  12   5       33.66       37.85     14.94 o 
   2  12   5      305.01      312.79     27.38 o 
   3  12   5       50.80       51.86      9.83 o 
   4  12   5      134.84      136.90     15.04 o 
   5  12   5       14.57       10.86      6.46 o 
   6  12   5       11.48       15.05     10.47 o 
   0  13   5      558.94      637.19     92.51 o 
   1  13   5       18.68        8.52     12.70 o 
   2  13   5      174.50      177.84     20.88 o 
   3  13   5        8.55        7.39      6.31 o 
   4  13   5        7.24        1.24      6.91 o 
   5  13   5       17.11       13.07      8.27 o 
   6  13   5        1.62       -0.49      9.11 o 
   1  14   5       25.53       21.01     11.44 o 
   2  14   5        9.37       -2.95     10.13 o 
   3  14   5       21.21       14.20      8.88 o 
   4  14   5       48.56       43.20     12.94 o 
   5  14   5       23.80       18.00      7.28 o 
   6  14   5       13.25        7.75     11.13 o 
   0  15   5      320.48      371.96     47.32 o 
   1  15   5      244.33      250.65     34.20 o 
   2  15   5       43.01       25.30     19.06 o 
   3  15   5       14.98       13.10      8.36 o 
   4  15   5        7.85        3.35      7.23 o 
   5  15   5       27.32       26.95      8.31 o 
   1  16   5       18.48       13.93     11.96 o 
   2  16   5       49.72       32.35     19.52 o 
   3  16   5       30.48       28.78     11.15 o 
   4  16   5        6.81       11.69      8.32 o 
   5  16   5       12.70       11.76     10.66 o 
   0  17   5       13.70        0.28     19.03 o 
   1  17   5       24.29       17.09     14.06 o 
   2  17   5       47.71       18.97     13.67 o 
   3  17   5        3.65        1.17      7.87 o 
   4  17   5        1.48        4.85      9.04 o 
   1  18   5        1.81        2.17     10.51 o 
   2  18   5        5.87       -0.44      9.37 o 
   3  18   5       11.19        8.91      8.55 o 
   4  18   5        8.21        8.41      8.96 o 
   0  19   5      130.98        0.00     44.54 o 
   1  19   5        0.61       -2.85     13.96 o 
   2  19   5        8.02       -2.28     11.81 o 
   3  19   5        2.81       13.36     12.42 o 
   1  20   5        6.68        4.60     16.52 o 
   2  20   5        6.45       -1.14     16.40 o 
   0   0   6     1980.51     2073.03    119.58 o 
   2   0   6     2277.56     2148.83    102.38 o 
   4   0   6      220.01      218.33     13.31 o 
   6   0   6       68.36       66.37     15.08 o 
   8   0   6       12.01       -1.10     23.99 o 
   1   1   6       74.15       69.15      7.17 o 
   2   1   6     1326.58     1183.94     39.11 o 
   3   1   6      546.03      536.33     15.07 o 
   4   1   6      684.13      678.40     25.40 o 
   5   1   6       76.41       80.93      9.13 o 
   6   1   6       24.68       23.08      8.66 o 
   7   1   6       20.12       10.98     10.76 o 
   8   1   6        1.89       -3.48     11.07 o 
   0   2   6      799.43      761.01     43.27 o 
   1   2   6     5848.37     6091.51    321.91 o 
   2   2   6      142.18      132.83      7.85 o 
   3   2   6      266.98      262.88      8.13 o 
   4   2   6       66.40       61.62      6.37 o 
   5   2   6       99.80      111.38     10.94 o 
   6   2   6       38.49       29.34     11.44 o 
   7   2   6       20.19       15.51     11.99 o 
   8   2   6        7.17        5.23     10.93 o 
   1   3   6     1223.94     1226.89     34.28 o 
   2   3   6      119.77      110.48      7.34 o 
   3   3   6     1568.92     1541.19     46.45 o 
   4   3   6        9.18        9.42      4.69 o 
   5   3   6      422.45      428.27     35.93 o 
   6   3   6       19.33        9.00      7.98 o 
   7   3   6       19.08       14.02     10.07 o 
   0   4   6      607.09      563.65     27.71 o 
   1   4   6     5615.30     5985.69    310.25 o 
   2   4   6     1337.24     1410.30     62.27 o 
   3   4   6      613.16      698.48    113.28 o 
   4   4   6      165.79      189.32     19.35 o 
   5   4   6       38.01       38.91      3.03 o 
   6   4   6       44.09       39.36     16.66 o 
   7   4   6       74.61       46.17     19.70 o 
   1   5   6      155.83      166.17     10.83 o 
   2   5   6     2239.05     2237.34    112.44 o 
   3   5   6        3.18        7.98      5.75 o 
   4   5   6      795.80      861.72     36.26 o 
   5   5   6      111.45      135.49     10.65 o 
   6   5   6       81.46       81.03     17.43 o 
   7   5   6       15.31       15.56     10.88 o 
   0   6   6     2815.61     2916.42    174.71 o 
   1   6   6        2.23        8.75      4.40 o 
   2   6   6     1577.02     1638.98     93.13 o 
   3   6   6      171.65      176.20     18.05 o 
   4   6   6       80.48       79.37      7.99 o 
   5   6   6       18.33       23.72      5.59 o 
   6   6   6       13.34       13.03      3.01 o 
   7   6   6        3.89        4.87     10.73 o 
   1   7   6      389.25      421.74     39.75 o 
   2   7   6      961.51      960.31     52.84 o 
   3   7   6      140.06      143.93     11.75 o 
   4   7   6      572.26      566.25     37.70 o 
   5   7   6       90.67       99.14     11.18 o 
   6   7   6      145.35      136.53     15.13 o 
   7   7   6        2.02       18.31     13.65 o 
   0   8   6     1745.48     1913.37    209.56 o 
   1   8   6      828.67      727.34     54.77 o 
   2   8   6      401.98      398.69     25.25 o 
   3   8   6      242.70      229.34     22.56 o 
   4   8   6       43.79       37.29      8.05 o 
   5   8   6        1.36        0.39      5.03 o 
   6   8   6        3.10        2.52      2.74 o 
   7   8   6       23.46       27.50     19.97 o 
   1   9   6      222.26      218.61     20.65 o 
   2   9   6       33.09       28.57      9.56 o 
   3   9   6      290.95      316.51     28.82 o 
   4   9   6      153.63      142.72     15.44 o 
   5   9   6       72.15       87.71     12.40 o 
   6   9   6       27.56       21.58      7.62 o 
   7   9   6        5.74        5.28     11.32 o 
   0  10   6       69.93       64.95     21.92 o 
   1  10   6      591.81      604.20     68.37 o 
   2  10   6        1.87        0.57      4.97 o 
   3  10   6      298.85      311.47     23.06 o 
   4  10   6       72.29       59.26     10.87 o 
   5  10   6       18.92       30.72      9.51 o 
   6  10   6        0.92        4.71      9.06 o 
   7  10   6       13.96       27.24     15.70 o 
   1  11   6       35.09       23.33     13.47 o 
   2  11   6      170.84      184.01     28.80 o 
   3  11   6       79.08       95.11     17.31 o 
   4  11   6       66.67       49.01     16.98 o 
   5  11   6        5.48        9.94      8.00 o 
   6  11   6        3.05        1.50      7.88 o 
   0  12   6      892.84      915.56    126.04 o 
   1  12   6       58.22       64.24     19.97 o 
   2  12   6      231.31      239.47     37.29 o 
   3  12   6        6.40       12.37     12.39 o 
   4  12   6       53.33       33.54     16.11 o 
   5  12   6        3.80       10.66     12.86 o 
   6  12   6       19.94       13.25     13.23 o 
   1  13   6       59.50       57.46     16.32 o 
   2  13   6       35.78       43.49     19.41 o 
   3  13   6       90.87       57.98     47.02 o 
   4  13   6       89.91       64.86     25.01 o 
   5  13   6        5.21       23.69     17.29 o 
   6  13   6       23.00       17.19     14.39 o 
   0  14   6       55.47       66.32     18.34 o 
   1  14   6        1.78        4.10     11.14 o 
   2  14   6       16.42        5.01     10.96 o 
   3  14   6       80.06       49.93     36.06 o 
   4  14   6       11.09        5.63     12.67 o 
   5  14   6        2.45       12.15     10.98 o 
   1  15   6       43.68       30.33     34.33 o 
   2  15   6        0.07        0.72     10.96 o 
   3  15   6       51.92       20.53     22.47 o 
   4  15   6        0.09        0.41     11.38 o 
   5  15   6        4.51        0.81     11.52 o 
   0  16   6      187.06      170.33     34.89 o 
   1  16   6      159.25       86.48     98.05 o 
   2  16   6       38.57        0.45     22.41 o 
   3  16   6        4.44       -9.32     12.56 o 
   4  16   6        0.75        8.00      7.34 o 
   5  16   6        2.38      -28.40     28.40 o 
   1  17   6       15.94        7.28     17.25 o 
   2  17   6       10.08        0.95     18.30 o 
   3  17   6        8.06       11.07     17.01 o 
   4  17   6        7.56       10.73     11.23 o 
   0  18   6       37.65        0.28     16.41 o 
   1  18   6       90.51       40.86     46.33 o 
   2  18   6       19.78       -0.04     19.46 o 
   3  18   6        0.25       -9.43     10.94 o 
   1  19   6       10.62       -1.18     16.35 o 
   2  19   6        2.84       -1.17     17.55 o 
   0  20   6       10.57        0.55     13.79 o 
   1  20   6       12.96       -0.10     15.69 o 
   2   0   7     1240.30     1108.82     45.57 o 
   4   0   7     1707.67     1814.31    114.92 o 
   6   0   7      174.84      186.36     20.95 o 
   0   1   7     7122.46     6885.30    605.25 o 
   1   1   7     1190.43     1106.08     43.48 o 
   2   1   7     2042.94     1939.54     82.42 o 
   3   1   7       20.51       22.43      2.80 o 
   4   1   7      172.72      183.67     11.11 o 
   5   1   7        7.98        7.73      5.55 o 
   6   1   7       64.14       58.67      9.85 o 
   7   1   7       19.76       21.34     12.91 o 
   1   2   7     3690.41     3916.09    183.49 o 
   2   2   7      168.90      159.13     10.72 o 
   3   2   7     1359.89     1240.16     41.78 o 
   4   2   7      265.00      256.61     12.57 o 
   5   2   7      128.75      145.07     11.62 o 
   6   2   7       42.97       43.55     10.95 o 
   7   2   7       13.14       -1.81      6.82 o 
   0   3   7        4.17        3.95      2.74 o 
   1   3   7     1326.75     1301.26     51.23 o 
   2   3   7      164.75      146.84     10.82 o 
   3   3   7      482.99      499.08     15.12 o 
   4   3   7       11.19       10.16      2.98 o 
   5   3   7       11.11       14.19      8.29 o 
   6   3   7        2.35        5.03      8.90 o 
   7   3   7       13.07        2.12     10.74 o 
   1   4   7       84.09       86.36     11.42 o 
   2   4   7       51.17       67.31      7.36 o 
   3   4   7     1740.66     1838.23    110.68 o 
   4   4   7      305.58      305.73     13.73 o 
   5   4   7      162.60      156.65     20.54 o 
   6   4   7        8.79        6.71      8.17 o 
   7   4   7       18.29       11.09     10.31 o 
   0   5   7      667.83      663.97     29.85 o 
   1   5   7      621.87      636.63     33.89 o 
   2   5   7      196.09      227.12     19.92 o 
   3   5   7      360.94      397.63     24.57 o 
   4   5   7        4.75        1.10      4.58 o 
   5   5   7       13.94       10.74      4.52 o 
   6   5   7       36.90       36.07     14.56 o 
   7   5   7        0.19       -5.39     12.89 o 
   1   6   7      137.75      170.50     22.26 o 
   2   6   7      644.64      682.43     38.34 o 
   3   6   7      132.64      127.13     14.33 o 
   4   6   7      393.96      407.52     40.00 o 
   5   6   7      117.58      107.56     10.33 o 
   6   6   7        8.40        8.42      9.71 o 
   7   6   7        8.61       18.27     12.49 o 
   0   7   7     1354.86     1363.10     76.03 o 
   1   7   7      423.20      431.50     44.68 o 
   2   7   7      198.19      207.12     22.26 o 
   3   7   7      181.71      184.92     28.85 o 
   4   7   7       37.47       39.27      8.71 o 
   5   7   7       39.57       39.89      8.88 o 
   6   7   7       64.09       72.34     15.67 o 
   7   7   7        4.07       13.27     15.93 o 
   1   8   7       76.54       83.16     17.32 o 
   2   8   7      304.07      328.17     29.60 o 
   3   8   7      921.97     1029.89     55.69 o 
   4   8   7        9.02        9.54      5.77 o 
   5   8   7       92.12       94.29     16.34 o 
   6   8   7       11.31       11.39     11.90 o 
   7   8   7        5.89       -5.55     12.08 o 
   0   9   7      379.19      380.80     41.27 o 
   1   9   7     1082.44     1123.52     82.67 o 
   2   9   7       50.73       53.56     12.96 o 
   3   9   7      407.94      435.85     30.03 o 
   4   9   7        4.29        1.14      5.11 o 
   5   9   7        0.45       -0.99      5.86 o 
   6   9   7        2.21       -7.89      8.07 o 
   7   9   7       13.66       -9.93     19.58 o 
   1  10   7       52.47       44.00     17.88 o 
   2  10   7      237.82      237.17     18.77 o 
   3  10   7      273.61      288.08     26.20 o 
   4  10   7       87.74       67.72     12.44 o 
   5  10   7      174.35      176.09     37.05 o 
   6  10   7        2.35        5.12      7.06 o 
   0  11   7      387.28      403.40     77.84 o 
   1  11   7       72.05       81.92     20.85 o 
   2  11   7        7.66        9.29     15.12 o 
   3  11   7       16.20        4.93      6.39 o 
   4  11   7       44.94       31.99      7.41 o 
   5  11   7       16.66        8.19      7.05 o 
   6  11   7        3.72       19.63     13.11 o 
   1  12   7       15.95       15.22     11.08 o 
   2  12   7      463.95      503.49     71.62 o 
   3  12   7       66.45       38.42     28.13 o 
   4  12   7       44.37       40.34     13.64 o 
   5  12   7       27.16       19.42     11.10 o 
   6  12   7       18.45       18.46     26.74 o 
   0  13   7      342.78      386.07     52.71 o 
   1  13   7       46.72       39.94     14.68 o 
   2  13   7      312.05      347.27     45.37 o 
   3  13   7       11.41       -4.64     10.96 o 
   4  13   7        8.34        1.78      7.85 o 
   5  13   7        1.44      -13.66     13.66 o 
   1  14   7        4.55        8.02     11.36 o 
   2  14   7       97.29       79.10     59.85 o 
   3  14   7       18.87       16.55     15.16 o 
   4  14   7       75.39       48.82     19.04 o 
   5  14   7        2.49       -1.01     10.86 o 
   0  15   7       43.87       72.80     37.64 o 
   1  15   7       68.91       29.78     46.74 o 
   2  15   7       96.35       -0.08     29.15 o 
   3  15   7        5.53       14.52     15.47 o 
   4  15   7        2.04        1.71      8.71 o 
   5  15   7        0.29      -10.06     10.06 o 
   1  16   7        1.98        7.31     10.53 o 
   2  16   7       58.94       -0.01     23.59 o 
   3  16   7       21.95        4.60     21.78 o 
   4  16   7        2.21        2.13      9.06 o 
   0  17   7       12.43       -1.79     28.68 o 
   1  17   7       17.85       12.26     18.13 o 
   2  17   7        7.41       -0.42     17.84 o 
   3  17   7        2.62        2.82     16.90 o 
   4  17   7        5.25       -8.26      8.26 o 
   1  18   7       18.07       10.78     14.89 o 
   2  18   7       10.17        0.60     18.01 o 
   3  18   7        0.16       -5.36     15.02 o 
   0  19   7        7.05      -13.23     30.19 o 
   1  19   7        8.03        6.44     18.02 o 
   2  19   7        3.65        0.09     17.72 o 
   0   0   8      469.50      474.95     51.65 o 
   2   0   8     1428.37     1490.83     61.42 o 
   4   0   8      141.57      111.49     13.23 o 
   6   0   8       21.01       16.69      8.61 o 
   1   1   8      125.95      140.45     12.70 o 
   2   1   8     1206.94     1153.02     36.64 o 
   3   1   8      165.16      165.45      8.83 o 
   4   1   8     1221.28     1112.25     69.04 o 
   5   1   8       33.72       29.23      6.43 o 
   6   1   8       50.27       40.84      7.95 o 
   7   1   8        1.63       -0.76     10.12 o 
   0   2   8      471.70      464.30     34.94 o 
   1   2   8     1284.26     1235.44     46.77 o 
   2   2   8        0.00        2.83      4.35 o 
   3   2   8      146.64      141.66      8.50 o 
   4   2   8       34.91       45.17      6.24 o 
   5   2   8        8.43        8.62      4.06 o 
   6   2   8        7.96        8.22      7.72 o 
   7   2   8       12.82        7.39      8.61 o 
   1   3   8      387.79      386.26     20.19 o 
   2   3   8        5.41        5.32      4.34 o 
   3   3   8      845.77      871.02     38.25 o 
   4   3   8      123.90      133.37      7.03 o 
   5   3   8      230.75      226.03     21.04 o 
   6   3   8        3.31        6.36      9.41 o 
   7   3   8        4.74        3.39      9.82 o 
   0   4   8     1079.98     1061.09     54.93 o 
   1   4   8     3129.19     3059.29    136.91 o 
   2   4   8      862.61      921.98     54.55 o 
   3   4   8      228.42      249.83     18.52 o 
   4   4   8       86.24       84.33      8.43 o 
   5   4   8       45.75       42.14     11.81 o 
   6   4   8       11.27        4.84      7.95 o 
   7   4   8       51.61       36.65     13.38 o 
   1   5   8      156.02      160.01     25.88 o 
   2   5   8      721.33      716.95     49.47 o 
   3   5   8      264.37      287.97     31.24 o 
   4   5   8      588.29      631.81     51.00 o 
   5   5   8      103.55      105.65      9.82 o 
   6   5   8       77.16       74.88     18.94 o 
   7   5   8       11.52       20.18     16.32 o 
   0   6   8     2388.94     2419.63    146.18 o 
   1   6   8      198.54      199.18      7.83 o 
   2   6   8      252.82      267.53     22.40 o 
   3   6   8       64.40       71.54     11.84 o 
   4   6   8      149.86      141.84     10.49 o 
   5   6   8       14.28        7.32      4.05 o 
   6   6   8        3.61        9.30      9.14 o 
   7   6   8        0.47       -1.42     34.60 o 
   1   7   8      166.15      151.53     21.11 o 
   2   7   8      601.86      639.22     42.15 o 
   3   7   8      151.57      175.83     18.83 o 
   4   7   8      235.38      241.83     19.17 o 
   5   7   8       58.94       48.26      9.86 o 
   6   7   8       50.60       42.68     15.12 o 
   7   7   8        0.55        7.29     12.62 o 
   0   8   8      254.69      313.74     47.74 o 
   1   8   8      398.59      442.04     52.96 o 
   2   8   8      147.59      164.37     18.73 o 
   3   8   8       26.39       28.19     11.20 o 
   4   8   8       32.09       25.51      6.46 o 
   5   8   8       18.57       14.69      6.36 o 
   6   8   8        5.20        9.47     12.66 o 
   1   9   8       11.78        9.94     10.47 o 
   2   9   8      148.15      181.10     18.06 o 
   3   9   8      556.97      622.88     49.85 o 
   4   9   8      158.06      118.20     23.65 o 
   5   9   8       51.75       34.11     15.38 o 
   6   9   8        1.43        0.21     15.54 o 
   0  10   8      165.68      177.65     47.86 o 
   1  10   8      600.82      670.28     56.81 o 
   2  10   8       10.93       16.48     10.08 o 
   3  10   8      172.37      197.31     28.46 o 
   4  10   8        9.60        5.23      6.68 o 
   5  10   8       32.54       28.62     10.64 o 
   6  10   8        9.94       18.49     16.19 o 
   1  11   8        9.77        0.86     11.76 o 
   2  11   8       65.11       67.55     14.70 o 
   3  11   8       40.41       32.19     11.42 o 
   4  11   8       38.87       32.70      8.01 o 
   5  11   8       19.97       22.12      8.38 o 
   6  11   8        9.80        0.88     11.94 o 
   0  12   8       73.16       81.90     21.65 o 
   1  12   8       58.75       57.53     17.41 o 
   2  12   8       38.42       19.48     20.47 o 
   3  12   8       10.30       10.00     11.16 o 
   4  12   8       25.06       24.82     10.01 o 
   5  12   8        4.66        4.61      7.26 o 
   1  13   8       11.41       17.92     16.86 o 
   2  13   8       76.03       56.65     49.43 o 
   3  13   8      125.13       73.06     49.51 o 
   4  13   8       54.32       27.41     11.89 o 
   5  13   8       14.50       17.95     10.61 o 
   0  14   8       51.13       88.10     48.67 o 
   1  14   8      136.35      156.85     25.37 o 
   2  14   8        0.61        7.09     15.69 o 
   3  14   8       18.77       26.36     21.44 o 
   4  14   8        5.16       -0.28      6.76 o 
   5  14   8        3.92       -9.28      9.83 o 
   1  15   8       33.11       33.33     15.44 o 
   2  15   8       13.29       15.43     16.36 o 
   3  15   8       34.46       30.44     23.85 o 
   4  15   8        5.86       -8.61      9.53 o 
   0  16   8       21.47       50.32     33.78 o 
   1  16   8       19.38       22.14     19.62 o 
   2  16   8        0.40       -9.24     14.14 o 
   3  16   8        3.50       -0.54      8.73 o 
   4  16   8       16.27        4.02     12.02 o 
   1  17   8       14.93        4.09     23.69 o 
   2  17   8        4.67      -14.07     17.65 o 
   3  17   8        5.36        4.75      9.38 o 
   0  18   8       94.16       87.70     50.33 o 
   1  18   8        5.70        8.34     20.62 o 
   2  18   8       31.84        9.27     18.81 o 
   1  19   8        2.49        5.68     13.65 o 
   2   0   9      703.70      713.32     45.07 o 
   4   0   9      144.17      149.26     17.48 o 
   6   0   9       64.55       47.77     14.35 o 
   0   1   9     3829.10     4039.73    379.50 o 
   1   1   9      785.88      839.05     52.91 o 
   2   1   9     1301.73     1296.20     48.90 o 
   3   1   9       59.00       58.34      5.38 o 
   4   1   9       91.57       75.87      6.79 o 
   5   1   9       21.71       20.86      4.89 o 
   6   1   9       18.68       15.95      6.22 o 
   7   1   9        8.51        4.83     10.54 o 
   1   2   9      125.40      124.14     11.90 o 
   2   2   9       57.35       57.78      8.94 o 
   3   2   9      535.73      505.90     18.38 o 
   4   2   9      160.46      137.31      9.15 o 
   5   2   9      551.26      529.40     30.21 o 
   6   2   9       40.87       28.40     10.86 o 
   7   2   9       19.18       13.62      9.87 o 
   0   3   9       55.87       74.90      9.79 o 
   1   3   9      953.05     1020.99     46.32 o 
   2   3   9      316.88      336.21     22.45 o 
   3   3   9       33.56       32.62      6.91 o 
   4   3   9       89.68       84.74      7.54 o 
   5   3   9        7.96        7.97      7.03 o 
   6   3   9        1.58        7.10      9.09 o 
   7   3   9        7.74        3.93      8.39 o 
   1   4   9       95.56       97.47      8.05 o 
   2   4   9      484.31      517.46     48.16 o 
   3   4   9      808.79      832.01     62.56 o 
   4   4   9       92.69       95.50      8.68 o 
   5   4   9      200.37      167.27     46.63 o 
   6   4   9        2.47        6.44      8.72 o 
   7   4   9        3.90       -5.89      9.67 o 
   0   5   9      728.90      796.21     59.07 o 
   1   5   9      111.16      128.80     14.89 o 
   2   5   9     1020.20     1183.99     75.36 o 
   3   5   9      104.88       99.54     20.28 o 
   4   5   9       82.47       65.67      8.57 o 
   5   5   9       15.87       14.20      3.92 o 
   6   5   9        8.22       12.93     10.90 o 
   7   5   9        0.49       -9.40     11.54 o 
   1   6   9      255.24      265.10     17.57 o 
   2   6   9      154.65      186.96     19.46 o 
   3   6   9      200.44      216.43     22.90 o 
   4   6   9      364.10      351.13     29.71 o 
   5   6   9       41.85       28.63      7.10 o 
   6   6   9       30.87       23.24      9.37 o 
   0   7   9     1276.35     1491.31     95.03 o 
   1   7   9      182.06      202.80     32.73 o 
   2   7   9      711.09      816.79     60.16 o 
   3   7   9        6.98        0.18     10.35 o 
   4   7   9        4.89        3.49      5.18 o 
   5   7   9       16.61       14.30      6.66 o 
   6   7   9        9.65        2.07     10.62 o 
   1   8   9       43.69       48.16     19.65 o 
   2   8   9       38.14       26.35     10.62 o 
   3   8   9      116.33      119.87     20.59 o 
   4   8   9       44.28       21.31     11.44 o 
   5   8   9      106.99      108.84     24.64 o 
   6   8   9       12.74       20.99     13.20 o 
   0   9   9      516.03      533.99     63.64 o 
   1   9   9      423.67      449.54     56.97 o 
   2   9   9       50.22       53.09     13.94 o 
   3   9   9       30.84       16.21     13.69 o 
   4   9   9       10.64        4.85      5.86 o 
   5   9   9       21.90       22.37      8.27 o 
   6   9   9        6.12        9.41      8.28 o 
   1  10   9      337.78      389.21     40.95 o 
   2  10   9       15.64       11.95      9.83 o 
   3  10   9      298.93      278.25     81.03 o 
   4  10   9       58.42       44.95     17.91 o 
   5  10   9       75.66       50.25     12.43 o 
   6  10   9       19.15       29.22     23.91 o 
   0  11   9      314.53      348.65     80.85 o 
   1  11   9       12.48       21.11     11.99 o 
   2  11   9      182.03      135.31     40.15 o 
   3  11   9       19.83       18.37      8.24 o 
   4  11   9        2.81        1.48      5.98 o 
   5  11   9        1.83       -7.30      7.30 o 
   1  12   9       10.06        6.50     16.00 o 
   2  12   9       10.38       20.16     17.39 o 
   3  12   9       53.66       21.20     15.33 o 
   4  12   9       33.91       17.95     11.52 o 
   5  12   9        0.01       -6.42      6.42 o 
   0  13   9      451.32      527.73    124.07 o 
   1  13   9       48.80       40.24     17.70 o 
   2  13   9       81.73       68.60     26.62 o 
   3  13   9       17.95        9.72     17.00 o 
   4  13   9        2.11       -4.43      7.68 o 
   5  13   9        2.41       14.64      8.39 o 
   1  14   9       13.25        3.22     12.28 o 
   2  14   9       16.73       24.74     14.76 o 
   3  14   9        9.96        8.84     14.15 o 
   4  14   9       21.77       35.53     12.85 o 
   0  15   9        1.39       -3.86     23.02 o 
   1  15   9       31.74       35.48     17.29 o 
   2  15   9       26.17       27.99     15.98 o 
   3  15   9       14.82        6.75     14.35 o 
   4  15   9       12.87        7.57      8.05 o 
   1  16   9        7.38       19.18     14.94 o 
   2  16   9        2.44       21.96     18.12 o 
   3  16   9       10.55       22.63     15.51 o 
   0  17   9       10.78        6.34     27.16 o 
   1  17   9       13.81       32.00     22.42 o 
   2  17   9        0.22       -8.32     19.64 o 
   1  18   9        3.01       -7.04     20.14 o 
   2   0  10      689.00      772.78     52.85 o 
   4   0  10      206.93      164.61     14.76 o 
   6   0  10       12.41       13.92      9.61 o 
   1   1  10       88.14       98.87     19.72 o 
   2   1  10      127.83      132.67     11.95 o 
   3   1  10      172.71      163.36      6.83 o 
   4   1  10      548.39      493.83     23.33 o 
   5   1  10       57.75       43.92      8.83 o 
   6   1  10       64.94       50.05     11.53 o 
   7   1  10        3.46        6.32     14.01 o 
   0   2  10      405.96      477.72     46.52 o 
   1   2  10     1172.90     1180.25     53.93 o 
   2   2  10      105.38      118.35     10.94 o 
   3   2  10      300.17      290.92     13.29 o 
   4   2  10       34.38       28.43      3.64 o 
   5   2  10       34.71       35.68      6.10 o 
   6   2  10       20.90       10.92     10.83 o 
   1   3  10      184.61      188.22     11.74 o 
   2   3  10      340.58      343.60     20.78 o 
   3   3  10      361.18      386.33     26.87 o 
   4   3  10       29.11       25.19      5.45 o 
   5   3  10      202.83      179.38     22.12 o 
   6   3  10       17.80       12.68      9.07 o 
   0   4  10      639.60      635.71     68.78 o 
   1   4  10     1679.51     1714.98     83.58 o 
   2   4  10       73.88      123.36     55.40 o 
   3   4  10       57.34       67.26     12.11 o 
   4   4  10      103.88       88.24      8.08 o 
   5   4  10       21.38       19.62      8.84 o 
   6   4  10        1.19        6.40      9.21 o 
   1   5  10      101.71      112.17      7.73 o 
   2   5  10      113.58      135.40     17.44 o 
   3   5  10       39.38       36.47      8.84 o 
   4   5  10      106.00       72.84     15.66 o 
   5   5  10        4.64        2.73      6.63 o 
   6   5  10       51.97       49.75     14.92 o 
   0   6  10     1423.95     1537.57     96.29 o 
   1   6  10      134.00      133.04     11.39 o 
   2   6  10      509.02      564.92     38.06 o 
   3   6  10        8.38        1.47      8.67 o 
   4   6  10       11.05        6.64      5.30 o 
   5   6  10       30.29       32.37     12.39 o 
   6   6  10       15.37        7.63      8.60 o 
   1   7  10      235.15      286.55     46.53 o 
   2   7  10      667.07      710.00     61.09 o 
   3   7  10       25.42       24.36     10.92 o 
   4   7  10      280.55      309.90     26.18 o 
   5   7  10       43.18       24.96     10.34 o 
   6   7  10       50.48       40.50     15.90 o 
   0   8  10      259.75      302.19     27.70 o 
   1   8  10      342.27      404.86     51.17 o 
   2   8  10      246.33      279.20     30.14 o 
   3   8  10        1.03        1.90      8.49 o 
   4   8  10        9.06        8.67      5.55 o 
   5   8  10       24.18       13.42      6.42 o 
   6   8  10        3.48        2.12      8.42 o 
   1   9  10      104.51      104.43     13.60 o 
   2   9  10       39.48       39.96     11.24 o 
   3   9  10       17.21       11.30      7.86 o 
   4   9  10       22.21       18.66      9.50 o 
   5   9  10       21.52       16.58      6.64 o 
   6   9  10        0.34       11.70     12.60 o 
   0  10  10      279.94      336.20     82.64 o 
   1  10  10      302.34      323.50     19.78 o 
   2  10  10       52.13       51.33     14.50 o 
   3  10  10       22.18       18.04     12.06 o 
   4  10  10        4.71        9.80      9.27 o 
   5  10  10       20.07       25.30     10.90 o 
   1  11  10       15.87       10.02     17.17 o 
   2  11  10       59.50       53.86     10.80 o 
   3  11  10       18.87       13.00     10.97 o 
   4  11  10       74.72       46.11     18.31 o 
   5  11  10       10.06       -2.97      7.74 o 
   0  12  10      113.66      137.21     53.09 o 
   1  12  10       98.81      108.05     33.56 o 
   2  12  10      152.75      166.69     42.71 o 
   3  12  10       24.23        8.74      8.43 o 
   4  12  10        0.05       -4.30      7.30 o 
   5  12  10        6.98        6.96     12.67 o 
   1  13  10       31.05       27.76     15.78 o 
   2  13  10       15.10       24.44     15.17 o 
   3  13  10        0.34       15.28     15.51 o 
   4  13  10        4.09        5.54      8.06 o 
   0  14  10       11.94       41.64     37.36 o 
   1  14  10       33.43       21.55     16.42 o 
   2  14  10        0.43       -1.05     18.54 o 
   3  14  10        4.05        3.58     14.29 o 
   4  14  10        1.10       15.80      9.73 o 
   1  15  10       21.99       37.73     24.04 o 
   2  15  10        4.04       18.95     16.65 o 
   3  15  10       17.05        6.79     11.51 o 
   0  16  10       15.47        0.41     17.10 o 
   1  16  10       19.89       28.47     26.46 o 
   2  16  10        6.67        6.35     18.08 o 
   3  16  10        5.25        4.47     17.17 o 
   1  17  10        4.01        3.03     20.57 o 
   2  17  10        7.69       36.87     19.44 o 
   2   0  11      366.48      360.83     31.12 o 
   4   0  11      407.28      352.76     31.35 o 
   6   0  11       12.08       -4.96     27.02 o 
   1   1  11      489.40      529.33     46.82 o 
   2   1  11      146.04      163.83     11.35 o 
   3   1  11       35.14       38.23      9.13 o 
   4   1  11       11.04       11.02      3.61 o 
   5   1  11       11.43       13.30      4.64 o 
   6   1  11       14.01       15.07     12.52 o 
   1   2  11       92.58       86.52     10.30 o 
   2   2  11       50.40       58.07     17.86 o 
   3   2  11      104.06       99.04      8.88 o 
   4   2  11       38.72       28.28      3.87 o 
   5   2  11      150.76      109.86     16.40 o 
   6   2  11        3.82        1.37      7.29 o 
   0   3  11      135.03      156.29     19.86 o 
   1   3  11     1104.99     1135.90     50.44 o 
   2   3  11       97.80       91.18     11.17 o 
   3   3  11       64.68       69.50     14.48 o 
   4   3  11       38.05       30.60      6.02 o 
   5   3  11       21.40       23.14      8.35 o 
   6   3  11        5.10        3.76      8.91 o 
   1   4  11       20.82       30.68      6.59 o 
   2   4  11       51.71       57.38      5.03 o 
   3   4  11      425.89      448.72     45.56 o 
   4   4  11       75.16       57.41      7.65 o 
   5   4  11       50.08       38.30     10.09 o 
   6   4  11        0.04       -2.68      8.57 o 
   0   5  11      686.28      717.01     51.21 o 
   1   5  11      223.89      208.14     39.86 o 
   2   5  11      247.39      301.15     24.47 o 
   3   5  11       62.68       80.10     14.61 o 
   4   5  11        2.16        0.18      3.58 o 
   5   5  11        0.14        2.90      8.15 o 
   6   5  11       12.94       24.54     12.30 o 
   1   6  11       24.82       22.48      6.05 o 
   2   6  11       95.02      116.33     17.28 o 
   3   6  11       12.92       11.27      9.17 o 
   4   6  11      137.12      193.68     26.34 o 
   5   6  11        2.63       -1.12      7.80 o 
   6   6  11       32.19       30.98     11.52 o 
   0   7  11     1264.10     1469.20    122.51 o 
   1   7  11       96.61       98.67      6.85 o 
   2   7  11      228.24      285.82     31.58 o 
   3   7  11        9.42       12.42      9.72 o 
   4   7  11        6.73       -1.53      5.31 o 
   5   7  11        7.40        4.38      9.25 o 
   6   7  11       23.06       33.36     14.34 o 
   1   8  11       33.87       19.07     17.49 o 
   2   8  11       45.83       50.71     13.50 o 
   3   8  11      141.07      183.60     18.73 o 
   4   8  11       23.60       17.65      9.67 o 
   5   8  11        7.05       -1.44      5.67 o 
   0   9  11      309.61      342.07     18.80 o 
   1   9  11      159.79      202.16     21.65 o 
   2   9  11       30.43       30.02     10.39 o 
   3   9  11       33.65       32.53     16.11 o 
   4   9  11        4.81       11.26     11.01 o 
   5   9  11        0.10       -2.99     10.27 o 
   1  10  11       40.39       40.91     11.89 o 
   2  10  11        3.65        0.95      9.49 o 
   3  10  11       51.04       35.51     14.52 o 
   4  10  11        5.00       -2.27      8.74 o 
   5  10  11       13.14       17.35     13.32 o 
   0  11  11      275.63      306.11     53.66 o 
   1  11  11       77.83       82.48     28.52 o 
   2  11  11       43.60       32.89      8.38 o 
   3  11  11        4.61        3.84      8.73 o 
   4  11  11       11.42        6.01      9.76 o 
   5  11  11        1.38        3.41     10.06 o 
   1  12  11        3.98        7.38     15.72 o 
   2  12  11       29.91       24.84     21.65 o 
   3  12  11        4.72       -0.95      7.00 o 
   4  12  11       21.05       15.87      9.57 o 
   0  13  11       11.64       14.20     34.05 o 
   1  13  11       18.14       -2.08     15.63 o 
   2  13  11       28.81       33.25     19.86 o 
   3  13  11        2.74       14.48     13.95 o 
   4  13  11        2.81       10.05      8.77 o 
   1  14  11        6.82       12.69     16.98 o 
   2  14  11       10.91       27.31     18.14 o 
   3  14  11       26.20       -3.52     18.08 o 
   0  15  11       23.63       26.61     18.61 o 
   1  15  11       66.87       59.12     32.69 o 
   2  15  11       13.21       12.59     19.31 o 
   3  15  11        8.11        8.61     10.75 o 
   1  16  11        0.82        1.34     19.16 o 
   2  16  11        5.51        5.80     11.52 o 
   2   0  12      278.59      351.11     71.25 o 
   4   0  12        2.82        6.87     10.41 o 
   6   0  12       13.24       20.54     35.43 o 
   1   1  12       93.80       52.68     18.48 o 
   2   1  12      197.79      225.38     40.44 o 
   3   1  12      124.76      116.29     13.09 o 
   4   1  12      182.07      170.56      9.74 o 
   5   1  12        6.29        7.93      5.59 o 
   6   1  12       35.73       34.25     16.12 o 
   0   2  12      166.70      216.40     58.75 o 
   1   2  12      406.96      424.05     28.71 o 
   2   2  12       76.08       75.67     15.92 o 
   3   2  12       68.38       73.22      6.16 o 
   4   2  12       16.09       10.65      7.03 o 
   5   2  12        6.22       -5.84      6.47 o 
   6   2  12        5.96        7.46     20.52 o 
   1   3  12       85.33       81.70     11.58 o 
   2   3  12        9.95        8.93      4.09 o 
   3   3  12      155.62      177.72     21.93 o 
   4   3  12        4.08        6.49      3.53 o 
   5   3  12       28.56       18.65      8.11 o 
   6   3  12        4.35        3.26     11.72 o 
   0   4  12       91.95       76.33     17.22 o 
   1   4  12      365.61      381.77     25.26 o 
   2   4  12       50.89       49.75      5.18 o 
   3   4  12       62.98       64.98     14.16 o 
   4   4  12        1.95       -3.46      4.00 o 
   5   4  12        3.42        2.24      6.91 o 
   6   4  12        1.94       -2.58      8.27 o 
   1   5  12       47.73       64.28     29.22 o 
   2   5  12      112.21      114.83     18.85 o 
   3   5  12       50.59       44.74     11.21 o 
   4   5  12       77.48       82.01     15.30 o 
   5   5  12       14.70       14.27     10.97 o 
   0   6  12      184.65      204.46     24.53 o 
   1   6  12       38.99       34.88     10.92 o 
   2   6  12       89.99       96.82     17.51 o 
   3   6  12        8.37        9.75      9.79 o 
   4   6  12        3.20       -0.65      4.59 o 
   5   6  12        3.05        4.56      9.24 o 
   1   7  12        5.28        1.08      6.29 o 
   2   7  12       66.80       68.95     17.70 o 
   3   7  12        5.65        4.04     10.74 o 
   4   7  12       59.74       43.97     19.14 o 
   5   7  12        8.94        0.31      9.54 o 
   0   8  12       12.64        9.29     12.89 o 
   1   8  12      222.58      271.56     28.09 o 
   2   8  12        3.96        0.31      8.86 o 
   3   8  12       35.30       46.37     12.22 o 
   4   8  12        1.14       -4.47      8.41 o 
   5   8  12        1.02        4.48      9.78 o 
   1   9  12       47.34       52.25     12.49 o 
   2   9  12       11.00        3.48     10.03 o 
   3   9  12      104.23      120.60     21.88 o 
   4   9  12       10.12        6.27      9.85 o 
   5   9  12       32.03       22.58     16.27 o 
   0  10  12      101.80       76.12     30.89 o 
   1  10  12      153.60      174.11     24.47 o 
   2  10  12       42.77       43.95     14.49 o 
   3  10  12       39.28       44.35     13.68 o 
   4  10  12        1.87        7.02     12.00 o 
   1  11  12        5.30      -18.86     21.09 o 
   2  11  12       14.66       27.86     12.74 o 
   3  11  12       22.51       30.79     12.18 o 
   4  11  12       10.92       11.32     10.94 o 
   0  12  12       55.54       59.43     48.40 o 
   1  12  12       31.86       32.39     14.37 o 
   2  12  12       15.52       -7.97     21.23 o 
   3  12  12       18.28       16.88      8.07 o 
   4  12  12        3.69       -8.07      8.07 o 
   1  13  12       11.53       -1.48     17.92 o 
   2  13  12       18.97       28.94     20.76 o 
   3  13  12        9.88        6.54     14.91 o 
   0  14  12       58.11       38.88     43.71 o 
   1  14  12       12.21       12.82     20.71 o 
   2  14  12        3.81        5.41     14.37 o 
   1  15  12        3.46       25.18     19.23 o 
   2   0  13      256.06      213.54     48.00 o 
   4   0  13       32.29       15.34      8.40 o 
   1   1  13       16.77       15.17     14.20 o 
   2   1  13      164.29      193.57     33.79 o 
   3   1  13       12.71       14.23      7.87 o 
   4   1  13        6.59        5.24      7.61 o 
   5   1  13        7.01        7.67     18.81 o 
   1   2  13       46.88       40.91     15.09 o 
   2   2  13       38.02       66.75     25.71 o 
   3   2  13       71.03       70.15      6.28 o 
   4   2  13       12.70        8.31      6.08 o 
   5   2  13       64.63       75.35     32.72 o 
   0   3  13       98.99       96.87     20.87 o 
   1   3  13      208.13      210.48     19.93 o 
   2   3  13       13.93       10.95      6.01 o 
   3   3  13       36.33       38.29     10.25 o 
   4   3  13        4.53        4.53      7.87 o 
   5   3  13       10.26        6.38      7.47 o 
   1   4  13       85.86      149.22     29.18 o 
   2   4  13       97.84       97.00     10.14 o 
   3   4  13      131.72      145.15     24.17 o 
   4   4  13        6.71        1.66      7.15 o 
   5   4  13       53.35       37.53     12.81 o 
   0   5  13      254.36      252.65     28.47 o 
   1   5  13      151.85      141.94     16.28 o 
   2   5  13      166.28      182.72     30.12 o 
   3   5  13        4.34        4.84      9.27 o 
   4   5  13        1.63       -3.04      4.86 o 
   5   5  13        1.53        3.45      9.29 o 
   1   6  13        2.31        8.44      7.11 o 
   2   6  13       86.75       76.47     17.65 o 
   3   6  13       28.23       36.38     12.21 o 
   4   6  13       63.34      113.98     67.35 o 
   5   6  13        1.97       -2.59      7.12 o 
   0   7  13       59.66       66.19     12.69 o 
   1   7  13       28.04       39.18      9.23 o 
   2   7  13      108.50      106.61     17.66 o 
   3   7  13       11.58        9.71      8.25 o 
   4   7  13       29.86       19.32     21.74 o 
   1   8  13       48.65       51.84     13.63 o 
   2   8  13       19.51       18.40     11.62 o 
   3   8  13       12.74       12.70     10.88 o 
   4   8  13       68.88       60.98     26.66 o 
   0   9  13       52.38       63.12     33.64 o 
   1   9  13       80.17       40.97     19.46 o 
   2   9  13       19.91       12.70     14.28 o 
   3   9  13        6.10       22.35     11.48 o 
   4   9  13        9.90        4.70     10.90 o 
   1  10  13       34.91       44.98     12.37 o 
   2  10  13        4.57       26.16     13.65 o 
   3  10  13       27.35       30.72     13.33 o 
   4  10  13        8.21       13.48     14.23 o 
   0  11  13        2.81      -16.54     27.57 o 
   1  11  13        7.42        0.81     13.52 o 
   2  11  13       25.12       30.35     15.60 o 
   3  11  13        0.95       -0.90      9.60 o 
   1  12  13        5.83        1.53     17.76 o 
   2  12  13        5.37        0.75     17.46 o 
   3  12  13       19.79       28.12      8.99 o 
   0  13  13       16.02       10.89     24.54 o 
   1  13  13       15.99       22.45     24.20 o 
   2  13  13        8.81        7.92     13.51 o 
   1  14  13       14.13       19.62     17.16 o 
   2   0  14      106.48      101.90     20.41 o 
   4   0  14       14.58       17.10     26.06 o 
   1   1  14       14.56       -4.00     12.96 o 
   2   1  14       96.98      100.85     20.71 o 
   3   1  14       22.71       30.04      9.98 o 
   4   1  14       39.84       32.81     22.30 o 
   5   1  14       15.37       16.83     22.42 o 
   0   2  14      143.42      153.77     29.79 o 
   1   2  14      101.88      114.35     14.03 o 
   2   2  14       59.40       51.78     18.54 o 
   3   2  14       40.49       50.47     12.31 o 
   4   2  14        1.75        1.89      5.78 o 
   5   2  14       22.06       25.71     24.66 o 
   1   3  14       25.90       13.96      7.87 o 
   2   3  14        8.49        2.28      4.88 o 
   3   3  14       82.78       77.23     14.88 o 
   4   3  14        1.61        1.08      8.87 o 
   0   4  14       18.67       30.04     23.78 o 
   1   4  14       37.39       95.61     21.35 o 
   2   4  14        5.00        6.02      9.84 o 
   3   4  14       19.13       38.75     15.94 o 
   4   4  14        3.19        0.40      8.32 o 
   1   5  14       23.95       21.70      6.55 o 
   2   5  14       48.31       47.66     18.04 o 
   3   5  14       62.60       59.95     15.27 o 
   4   5  14       12.34       15.54      6.33 o 
   0   6  14      173.24      188.23     23.21 o 
   1   6  14        8.74        0.95      3.98 o 
   2   6  14       49.21       37.37     15.14 o 
   3   6  14        7.94        2.44      9.70 o 
   4   6  14        1.45        2.01     11.91 o 
   1   7  14        1.88        3.33      8.36 o 
   2   7  14        1.49        2.18     10.39 o 
   3   7  14       17.31       28.07     12.80 o 
   4   7  14       11.57       26.47     25.86 o 
   0   8  14       17.31        8.88      7.44 o 
   1   8  14       23.75       21.34     11.80 o 
   2   8  14       21.22       20.93     12.88 o 
   3   8  14       11.85       27.64     12.30 o 
   4   8  14        2.10        3.58     20.27 o 
   1   9  14       30.07       11.49     12.40 o 
   2   9  14        3.52        4.50     14.93 o 
   3   9  14       60.49       52.72     17.49 o 
   0  10  14       15.24       29.23     34.60 o 
   1  10  14       23.22       34.07     10.96 o 
   2  10  14        4.56        8.57     20.13 o 
   3  10  14        2.41       -0.04      9.29 o 
   1  11  14        1.21       12.08     13.36 o 
   2  11  14        8.90       21.56     14.03 o 
   0  12  14       34.41       25.92     39.57 o 
   1  12  14        2.11      -17.18     19.33 o 
   2   0  15       45.59       48.34     23.78 o 
   4   0  15       30.95        5.24     13.37 o 
   0   1  15       66.44       -5.93      5.93 o 
   1   1  15       11.63       -1.38     13.24 o 
   2   1  15       11.75       15.53      8.27 o 
   3   1  15        8.94        2.23      5.21 o 
   4   1  15        1.14      -10.44     18.47 o 
   1   2  15        2.14        1.11      8.64 o 
   2   2  15       19.25       13.73      8.81 o 
   3   2  15       54.02       56.12     12.84 o 
   4   2  15        8.28       -1.88     12.75 o 
   0   3  15       11.24       10.45      8.67 o 
   1   3  15      118.34      103.46     22.22 o 
   2   3  15        1.30      -11.10     11.10 o 
   3   3  15       25.69       13.04     10.42 o 
   4   3  15        0.13       -3.38     16.62 o 
   1   4  15        5.71       -2.58      7.80 o 
   2   4  15        9.98       29.44     13.22 o 
   3   4  15       20.17       28.50     10.65 o 
   4   4  15        8.36        2.78      4.35 o 
   0   5  15      101.70      131.38     46.26 o 
   1   5  15       62.62       72.13     30.29 o 
   2   5  15       29.88       46.91     16.76 o 
   3   5  15        1.01        7.25     10.18 o 
   1   6  15        1.50        9.55      8.83 o 
   2   6  15       45.38       22.22     18.06 o 
   3   6  15       11.88      -11.55     11.55 o 
   0   7  15       32.29       79.97     39.84 o 
   1   7  15        5.92       23.74     15.41 o 
   2   7  15       22.44       27.41     13.91 o 
   3   7  15        3.90       -1.73     11.23 o 
   1   8  15        3.73       -5.46      8.72 o 
   2   8  15       24.41       14.85     14.75 o 
   3   8  15        9.88       37.09     21.23 o 
   0   9  15        2.99       15.16     26.88 o 
   1   9  15       39.01       33.95     12.21 o 
   2   9  15        2.77       -7.61     19.99 o 
   1  10  15        0.59       10.99     19.96 o 
   0  11  15        5.15        5.51     19.30 o 
   0   0  16       65.53       58.87     21.51 o 
   2   0  16       51.23       63.29     30.47 o 
   1   1  16        4.55        6.13      7.36 o 
   2   1  16       21.09       39.56     13.17 o 
   3   1  16        6.35        3.20     10.18 o 
   0   2  16       18.48       32.26     15.99 o 
   1   2  16       37.23       38.51     10.07 o 
   2   2  16       11.67        6.82      9.95 o 
   3   2  16        5.08       21.39     19.49 o 
   1   3  16       12.37      -13.08     25.37 o 
   2   3  16        2.68       -1.02     13.72 o 
   3   3  16       28.44       25.03     19.98 o 
   0   4  16        2.60        4.06     15.03 o 
   1   4  16       38.55      128.50     44.26 o 
   2   4  16        4.48       17.73     12.52 o 
   3   4  16       10.64       -3.10     41.64 o 
   1   5  16        3.25      -14.87     16.48 o 
   2   5  16       19.32       28.38     13.70 o 
   0   6  16       15.45      -38.74     38.74 o 
   1   6  16        0.22       -9.58     21.27 o 
   2   6  16       14.89       24.96     13.77 o 
   1   7  16        3.32        9.78     10.51 o 
   0   8  16       28.35        4.41     42.88 o 
   1   8  16       19.41       18.35     16.66 o 
   0   1  17       11.16       -1.52      1.65 o 
   1   1  17       24.17       57.29     18.35 o 
   1   2  17        8.57       14.89     11.26 o 
   0   3  17       10.07       13.37     11.30 o 
   1   3  17       30.47      130.63     64.11 o 
                                                 
